# Supplementary material for: Differential Protein-Coding Gene Expression Profile in Patients with Prostate Cancer
Source: Biomedicines. 2024 Nov 1;12(11):2509. doi: 10.3390/biomedicines12112509 (PMC11592252; doi:10.3390/biomedicines12112509)
Supplement: Supplementary file 1 [file biomedicines-12-02509-s001.zip]

Archive with 2 entries (2 files):
- Supplementary_File.xlsx
- Supplementary_Tables.pdf
