# Supplementary material for: Differential Protein-Coding Gene Expression Profile in Patients with Prostate Cancer
Source: Biomedicines. 2024 Nov 1;12(11):2509. doi: 10.3390/biomedicines12112509 (PMC11592252; doi:10.3390/biomedicines12112509)
Supplement: Supplementary file 1 [file biomedicines-12-02509-s001.zip › Supplementary_File.xlsx]

## Sheet: Sheet S1. Search strategy
Information sources	Search strategy (September 24, 2023)	Records
MEDLINE	(("prostate cancer"[Title/Abstract] OR "prostate neoplasm"[Title/Abstract] OR "prostate tumor"[Title/Abstract]) AND ("RNA"[Title/Abstract] OR "differential expression"[Title/Abstract] OR "transcript"[Title/Abstract])) AND (diagnosis[Title/Abstract] OR diagnostic[Title/Abstract]) NOT (models[All Fields] OR animal[All Fields] OR mice[All Fields] OR Cells[All Fields] OR Review[Publication Type] OR l…	246
WOS	TS=(cancer OR oncology) AND TS=("prostate cancer" OR “prostate neoplasm”) AND TS=("ARN" OR "differential expression" OR "transcript") AND TS=( diagnosis OR diagnostic) NOT SO="review" NOT SO="letter" NOT SO="correspondence as topic" NOT SO="comments" NOT SO="opinion" NOT TS=("in vitro" OR "in vivo" OR rats OR mice OR “cell line” OR “animal” OR "model")	248
SCOPUS	( TITLE-ABS-KEY ( prostate AND cancer ) OR TITLE-ABS-KEY ( prostate AND neoplasm ) OR TITLE-ABS-KEY ( prostate AND tumor ) AND TITLE-ABS-KEY ( arn ) OR TITLE-ABS-KEY ( differential AND expression ) OR TITLE-ABS-KEY ( transcript ) AND (TITLE-ABS-KEY (diagnosis) OR TITLE-ABS-KEY (diagnostic)) AND NOT ALL ( animals ) OR ALL ( cells ) OR ALL ( models ) OR ALL ( mice ) )	102
EMBASE	('prostate cancer':ti,ab,kw OR 'prostate tumor':ti,ab,kw OR 'prostate neoplasm':ti,ab,kw) AND ('arn':ab,ti OR 'differential expression':ab,ti OR 'transcript':ab,ti) AND (diagnosis:ab,ti OR diagnostic:ab,ti) NOT (animal OR cells OR rats OR mice OR letters OR review OR model) AND [humans]/lim AND [article]/lim	97
		693

## Sheet: Sheet S2. Identification
MEDLINE		SCOPUS		WEB OF SCIENCE		EMBASE
N in search	Record	N in search	Record	N in search	Record	N in search	Record				Records
1	10.1016/j.cell.2018.12.021	1	10.1186/1746-1596-5-63	1	10.1371/journal.pone.0034875	1	10.2174/1568009623666230817101809			Medline	246
2	10.1186/s12943-020-01264-9	2	10.3109/13685538.2010.487554	2	WOS:000508588400007	2	10.3390/cancers15153968			Scopus	102
3	10.1016/j.eururo.2017.08.027	3	10.1007/s00520-016-3293-0	3	10.7314/APJCP.2012.13.7.3313	3	10.3390/cancers14164035			WOS	248
4	10.3389/fonc.2020.00809	4	10.1080/07347332.2018.1486937	4	10.1007/s00120-008-1837-8	4	10.30683/1927-7229.2022.11.03			Embase	97
5	10.1186/s12967-019-2065-2	5	10.1002/pros.23823	5	10.1007/978-90-481-3186-0	5	10.1016/j.prp.2022.153897			common among databases	161
6	10.1080/00365521.2022.2088246	6	10.1046/j.1442-2042.2001.00333.x	6	10.1002/ijc.26064	6	10.3390/cancers14102388			Total unique	532
7	10.1155/2022/1784791	7	2-s2.0-84871836994	7	10.26355/eurrev_201909_18838	7	10.1038/s42003-022-03249-4
8	31749921	8	10.12998/wjcc.v9.i17.4244	8	10.1186/1471-2164-10-93	8	10.1007/s12033-021-00414-8
9	10.21037/tau.2017.03.06	9	10.1097/RLU.0000000000002359	9	10.1016/j.juro.2009.01.110	9	10.5812/ijcm.120188
10	10.1021/acsomega.1c06479	10	10.1188/12.ONF.603-608	10	10.1158/2159-8290.CD-12-0042	10	10.33393/jcb.2022.2317
11	10.18632/oncotarget.17272	11	21171262	11	10.18632/oncotarget.7359	11	10.1155/2022/8430485
12	10.1016/j.anndiagpath.2021.151801	12	10.1111/hex.12613	12	10.1002/pros.22597	12	10.1016/j.anndiagpath.2021.151801
13	10.1007/s13277-015-4262-9	13	10.3747/co.22.2243	13	10.3233/CBM-2009-0109	13	10.1016/j.genrep.2021.101376
14	10.1016/bs.acc.2021.09.005	14	10.1080/02813432.2022.2057032	14	10.1158/0008-5472.CAN-08-4926	14	10.1158/0008-5472.CAN-20-1791
15	10.1186/s13073-021-01009-3	15	11641977	15	10.1007/978-1-61779-163-5_24	15	10.3390/diagnostics11091692
16	10.1158/1055-9965.EPI-20-1461	16	10.1080/13698575.2023.2197780	16	10.1016/j.urology.2009.03.046	16	10.3390/ijms22116091
17	10.31557/APJCP.2019.20.5.1453	17	16515751	17	10.1080/00032710802568655	17	10.3390/genes12050615
18	10.1016/j.bios.2021.113520	18	10.1097/RLU.0000000000001333	18	10.18632/oncotarget.2365	18	10.7124/bc.000A49
19	10.7314/apjcp.2012.13.7.3313	19	10.1188/14.ONF.509-516	19	10.1007/s11033-021-06277-1	19	10.1016/j.prp.2020.153221
20	32509077	20	26027097	20	10.1001/jama.287.13.1662	20	10.1007/s12022-020-09626-1
21	10.1016/j.acuro.2013.07.012	21	10.3760/cma.j.issn.1006-9801.2017.01.010	21	10.1038/onc.2011.304	21	10.3389/fonc.2020.00809
22	10.1186/s13578-022-00893-5	22	10.1007/s00120-007-1510-7	22	10.1691/ph.2012.1630	22	Diagnostic utility of total PSA free PSA percentage PSA histology biopsy and expression pattern of MALAT-1 in prostate cancer patients in southern Nigeria
23	10.1007/s13277-015-4619-0	23	26859937	23	10.1158/1055-9965.EPI-07-2778	23	10.1016/j.prp.2019.152758
24	10.1016/j.tranon.2022.101613	24	10.1188/17.ONF.350-357	24	32509077	24	10.17650/1726-9776-2020-16-2-65-73
25	10.1111/and.14344	25	8526754	25	10.1002/pros.21292	25	10.26508/lsa.201900449
26	10.3389/fonc.2019.00900	26	10.1097/RLU.0000000000003247	26	WOS:000400550200015	26	10.1038/s41598-019-50085-4
27	10.3892/ol.2019.10024	27	10.7150/jca.18012	27	10.17650/1726-9776-2020-16-2-65-73	27	10.1142/S0219720019500033
28	10.3390/ijms18061281	28	10.1002/pros.21068	28	10.1590/S1415-47572006000200001	28	10.22037/ghfbb.v12i4.1648
29	10.3389/fcell.2021.681163	29	2-s2.0-0032913290	29	10.3390/life11040320	29	10.1042/CS20180519
30	10.1007/s10552-014-0354-x	30	10.3390/chemosensors9040059	30	10.1016/j.prp.2022.153897	30	10.1007/s00432-018-2719-0
31	10.1016/j.gene.2018.06.104	31	10.1111/j.1365-2559.2007.02879.x	31	10.1530/ERC-18-0058	31	10.1530/ERC-18-0058
32	10.1002/pros.22936	32	10.1111/j.1365-2559.2004.01821.x	32	10.1016/j.clinbiochem.2007.12.022	32	10.1016/j.gene.2017.12.038
33	10.7754/Clin.Lab.2019.190620	33	10.1016/S1470-2045(06)70945-7	33	10.1016/j.molonc.2016.02.001	33	10.1111/hex.12613
34	10.3390/diagnostics11091692	34	17909506	34	10.1186/1476-4598-8-130	34	10.1177/1010428318775864
35	10.1155/2022/8430485	35	10.1097/00129039-200509000-00007	35	10.3390/cancers15082331	35	10.1371/journal.pone.0182305
36	10.3390/life11040320	36	10.1007/s00520-014-2244-x	36	10.1021/pr800570s	36	10.1002/pros.23376
37	10.1172/jci.insight.123468	37	10.1177/1557988320927202	37	10.3390/jcm4071369	37	10.18632/oncotarget.22289
38	10.3390/cancers11091309	38	10.1177/1557988312467050	38	10.3892/etm.2012.768	38	10.7124/bc.000958
39	10.1007/s12033-021-00414-8	39	19157222	39	10.1038/modpathol.2017.168	39	10.1073/pnas.1611596113
40	10.3390/cancers14102388	40	10.1002/pon.1738	40	10.3390/diagnostics11091692	40	10.1016/j.urolonc.2015.12.014
41	10.1371/journal.pone.0034875	41	10.4314/ahs.v16i2.21	41	10.1126/scitranslmed.3001970	41	10.1016/j.molonc.2016.02.001
42	23573364	42	10.1348/135910708X342890	42	10.1016/j.genrep.2021.101376	42	10.1371/journal.pone.0154507
43	10.2174/138920211797904061	43	10.1007/s11934-010-0105-9	43	10.1373/clinchem.2012.192260	43	10.18632/oncotarget.7359
44	10.3233/CBM-2009-0109	44	10.1007/s00120-008-1625-5	44	12154061	44	10.18632/oncotarget.6899
45	10.30683/1927-7229.2022.11.03	45	26076772	45	10.26508/lsa.201900449	45	10.1186/s40170-016-0149-5
46	10.5301/jbm.5000056	46	10.1016/j.cpet.2009.05.003	46	10.3390/genes12050615	46	10.3402/jev.v5.29497
47	10.1111/bpa.12776	47	34914276	47	10.1158/0008-5472.CAN-07-0533	47	10.3892/or.2015.4322
48	10.1016/j.yexmp.2011.09.014	48	10.1080/00365590601135790	48	10.1016/j.humgen.2022.201109	48	10.3390/jcm4071369
49	10.3390/genes13020383	49	10.1046/j.1523-5394.2001.009005245.x	49	10.1002/pros.22667	49	10.1002/pros.22989
50	10.1002/advs.202205886	50	10.1080/pat.32.4.245.249	50	10.1371/journal.pone.0182305	50	10.1007/s13277-014-2863-3
51	10.1530/ERC-18-0058	51	10.1111/j.1442-2042.2006.01327.x	51	10.3103/S009545272104006X	51	10.1002/pros.22949
52	10.1021/acs.analchem.8b02959	52	10.1001/jamanetworkopen.2020.6772	52	10.1016/j.urolonc.2011.04.001	52	10.18632/oncotarget.4172
53	10.1177/1010428318775864	53	10.1097/MD.0000000000012040	53	11507037	53	25518362
54	10.2147/TACG.S28881	54	10.1159/000518531	54	10.1007/s10552-014-0354-x	54	10.1007/s10552-014-0354-x
55	10.1590/S1677-5538.IBJU.2014.0036	55	28730787	55	10.1016/j.urolonc.2016.03.009	55	10.1016/j.acuro.2013.07.012
56	10.3390/diagnostics11101828	56	10.1111/bju.12119	56	10.3389/fgene.2019.00730	56	10.1097/PDM.0b013e31829e0484
57	10.1002/pros.22597	57	10.1097/RLU.0000000000001874	57	10.1016/j.bbrc.2007.04.114	57	10.7150/jca.6799
58	19148481	58	10.1007/s11934-015-0537-3	58	10.1159/000019875	58	10.1007/s00262-014-1594-z
59	10.1007/s11033-021-06723-0	59	18642766	59	10.1007/s12033-021-00414-8	59	10.1186/1471-2164-14-757
60	10.1038/s41374-017-0001-8	60	10.1111/j.1440-1827.2010.02536.x	60	10.15252/msb.20199247	60	10.1186/1479-5876-11-225
61	10.21873/invivo.13236	61	10.1158/1078-0432.CCR-07-0700	61	10.1039/c6mb00873a	61	10.1002/pros.22667
62	10.1186/1475-2867-11-14	62	10.1016/j.jiac.2021.11.009	62	10.1073/pnas.1611596113	62	10.1016/j.urolonc.2011.04.001
63	10.1080/1354750X.2022.2142293	63	10.1186/1471-2296-11-19	63	10.1016/j.bios.2022.114116	63	10.1016/j.yexmp.2013.02.002
64	10.1016/j.cccn.2005.03.026	64	10.4111/icu.2020.61.4.411	64	10.1002/elps.201100608	64	10.1371/journal.pone.0063941
65	10.3390/life11101096	65	24324997	65	10.1016/j.cdp.2006.07.010	65	10.1002/pros.22597
66	10.1016/j.gene.2013.01.046	66	10.1016/j.juro.2007.01.013	66	10.3390/cancers14102388	66	10.1373/clinchem.2012.192260
67	10.1021/acs.analchem.3c02231	67	10.1097/RLU.0000000000003032	67	10.3390/ijms22116091	67	10.7314/APJCP.2012.13.7.3313
68	10.3892/etm.2021.10355	68	10.1016/j.radi.2011.06.005	68	10.1016/j.gene.2013.01.046	68	10.1002/elps.201100608
69	10.1007/s00262-014-1594-z	69	10.3892/ijmm.15.2.205	69	WOS:000405843600024	69	10.1371/journal.pone.0034875
70	10.3892/etm.2019.7277	70	10.1186/1471-2105-7-15	70	10.1158/1078-0432.CCR-05-2072	70	10.1038/onc.2011.304
71	10.5152/tud.2019.19163	71	10.1007/s00259-015-3235-y	71	10.3892/ijo_00000518	71	10.1016/j.yexmp.2011.09.014
72	10.18632/oncotarget.27284	72	10.1373/clinchem.2012.196360	72	10.1016/j.canlet.2005.05.005	72	10.3233/CBM-2009-0109
73	10.7717/peerj.7872	73	10963483	73	10.1002/elps.200600852	73	10.1016/j.juro.2009.01.110
74	10.1089/cbr.2021.0178	74	10.1200/JCO.2009.23.7982	74	10.1002/pros.20434	74	10.1186/1471-2164-10-93
75	10.1038/s41598-022-08608-z	75	10.1016/j.eururo.2006.04.021	75	10.1158/0008-5472.CAN-20-1791	75	10.1021/pr800570s
76	10.1515/cclm-2012-0392	76	10.1046/j.1523-5394.1999.07308.x	76	10.1016/S0090-4295(02)02443-3	76	10.1186/1476-4598-8-5
77	10.1016/j.prp.2022.153897	77	30855012	77	10.3892/or.2015.4322	77	10.1007/s00120-008-1837-8
78	10.1186/s13148-019-0742-x	78	10.12998/wjcc.v10.i5.1485	78	10.1002/cncr.25565	78	10.1080/00313020802197996
79	10.18632/oncotarget.7359	79	2-s2.0-85021219510	79	10.1158/0008-5472.CAN-05-4264	79	10.1111/j.1464-410X.2008.07627.x
80	10.1007/s11255-018-1938-2	80	16821452	80	10.1002/ijc.20049	80	10.1016/j.clinbiochem.2007.12.022
81	10.31557/APJCP.2019.20.3.667	81	10.3390/ijms222312701	81	10.1097/PDM.0b013e31829e0484	81	18642766
82	10.3892/ol.2017.7508	82	10.1016/j.anndiagpath.2019.08.003	82	10.1080/00313020802197996	82	10.1158/1055-9965.EPI-07-0154
83	10.1002/smll.201602161	83	10.1177/1090198114566453	83	10.1038/aja.2012.160	83	10.1158/0008-5472.CAN-07-0533
84	10.3389/fonc.2021.631021	84	1477935	84	10.1186/s13148-020-00836-2	84	10.1002/elps.200600852
85	10.1093/abbs/gmy112	85	10928169	85	10.18632/oncotarget.8915	85	10.1590/S1415-47572006000200001
86	10.1016/j.molonc.2016.02.001	86	10.1159/000019883	86	10.3390/ijms222312701	86	10.1186/1471-2105-7-202
87	10.18632/oncotarget.4172	87	10.3390/IECB2022-12257	87	10.18632/oncotarget.22289	87	10.1158/1078-0432.CCR-05-2072
88	10.3390/ijms18092017	88	10.2196/31218	88	10.1371/journal.pone.0063941	88	16515751
89	10.18632/oncotarget.9344	89	10.31557/APJCP.2023.24.8.2861	89	10.1002/pros.22949	89	10.1097/01.ju.0000133560.87118.4d
90	10.1016/j.dib.2016.12.016	90	10.1097/00022744-200006000-00011	90	10.55730/1300-0144.5374	90	10.1002/gcc.10276
91	10.1073/pnas.1611596113	91	10.1097/00000478-200304000-00013	91	10.3390/cancers14112704	91	10.1002/pros.10263
92	10.1016/j.urology.2010.08.005	92	10.17116/patol201577536-42	92	10.1016/j.juro.2010.06.089	92	12154061
93	10.22088/IJMCM.BUMS.8.2.103	93	10.1007/s00520-014-2586-4	93	10.3390/ijms21217812	93	10.1001/jama.287.13.1662
94	10.1007/s00432-018-2719-0	94	10.1016/j.cca.2010.08.044	94	10.3390/ijms18040743	94	11507037
95	10.1186/s40170-016-0149-5	95	10.4103/IJPM.IJPM_852_18	95	10.1371/journal.pone.0186047	95	11156417
96	10.1371/journal.pone.0098675	96	10.1002/pros.23130	96	18288401	96	10.1016/0046-8177(95)90002-0
97	10.1002/pros.22667	97	2-s2.0-0034859670	97	10.1016/j.acuro.2013.07.012	97	10.1016/0090-4295(93)90361-D
98	10.21037/tau-21-820	98	10.1186/s12885-017-3699-1	98	10.1002/pros.22955
99	10.18632/oncotarget.23254	99	10.1109/ICBBE.2008.186	99	10.1186/1471-2164-14-757
100	10.1371/journal.pone.0160451	100	10.1016/j.eururo.2007.03.076	100	10.3233/CBM-203222
101	10.1038/s41379-020-0525-0	101	1992983	101	10.3892/ijo.2017.3925
102	10.18632/oncotarget.22289	102	2430502	102	10.1016/j.juro.2015.12.101
103	10.3906/sag-2010-183			103	10.1186/1471-2105-7-202
104	10.1002/pros.22989			104	10.1016/j.jab.2018.05.003
105	10.1007/s00216-013-7350-y			105	10.1016/j.eururo.2010.11.026
106	10.1002/jgm.3548			106	10.1002/pros.10263
107	10.1002/jcb.28691			107	10.1002/pros.23823
108	10.3389/fgene.2021.636419			108	10.4103/1735-5362.378088
109	10.1002/cncr.31173			109	10.1007/s00262-014-1594-z
110	10.1016/j.urolonc.2015.12.014			110	10.3390/biomedicines9060646
111	10.1016/j.ctarc.2023.100687			111	10.17179/excli2018-1234
112	10.2174/1389557523666230209152948			112	10.18632/oncotarget.4172
113	10.1007/s00345-022-03937-0			113	10.18632/oncotarget.12635
114	10.1002/pros.23724			114	10.3892/ol.2019.10024
115	10.1186/s12967-022-03318-6			115	10.3389/fonc.2020.00809
116	10.1136/jclinpath-2021-207755			116	10.1038/s41598-022-20079-w
117	10.1016/j.prp.2020.153221			117	10.1016/j.prp.2020.153221
118	10.1016/j.euo.2018.08.005			118	10.3389/fonc.2020.01330
119	10.3390/cancers14164035			119	10.1007/s00432-018-2719-0
120	10.1002/pros.23823			120	10.1093/clinchem/hvac125
121	10.1016/j.prnil.2016.04.002			121	WOS:000404545900120
122	10.1371/journal.pone.0175070			122	10.1080/21655979.2021.2003928
123	10.1089/cmb.2021.0348			123	10.1097/01.ju.0000133560.87118.4d
124	10.3390/cancers12020285			124	10.1016/j.clinbiochem.2023.04.011
125	10.1186/s12885-020-06817-1			125	10.3892/or.2011.1278
126	10.5430/jst.v10n2p1			126	10.1111/hex.12613
127	10.1111/bju.14740			127	10.1016/0090-4295(93)90361-D
128	12154061			128	10.1186/1471-2164-11-274
129	10.1093/carcin/bgq086			129	10.1038/s41598-019-50085-4
130	10.5858/arpa.2017-0185-OA			130	10.5812/ijcm.120188
131	10.1016/j.urology.2004.05.007			131	10.1002/pros.23427
132	10.1089/dna.2018.4406			132	10.1186/1756-8722-6-52
133	10.18632/oncotarget.4430			133	10.1186/1479-5876-11-225
134	10.1177/1179299X18759545			134	10.1023/B:CLIN.0000017203.71293.e0
135	10.3389/fonc.2020.00493			135	10.1016/j.neo.2020.04.002
136	10.1097/01.ju.0000133560.87118.4d			136	10.1016/j.clinbiochem.2013.01.019
137	10.1007/s40495-014-0009-3			137	10.3892/ol.2019.10110
138	10.1186/s12935-017-0411-0			138	10.1093/bfgp/elt021
139	10.1111/hex.12613			139	10.1089/106652703322756159
140	10.1002/pros.10263			140	10.1016/j.yexmp.2011.09.014
141	10.1148/radiol.13121782			141	10.3390/ijms21072334
142	10.3389/fgene.2018.00428			142	10.1593/tlo.09118
143	10.1097/PAS.0000000000000961			143	10.1002/jcb.29580
144	10.1016/j.eururo.2012.11.014			144	10.1016/j.gene.2017.12.038
145	10.1111/apm.12880			145	10.1371/journal.pone.0150241
146	10.1038/s41391-022-00562-1			146	30855012
147	10.2196/38362			147	10.1142/S0219720019500033
148	10.3389/fonc.2022.1068805			148	10.3390/cancers14164035
149	10.1002/pros.21444			149	10.1002/jgm.3239
150	10.3390/ijms21082783			150	10.3389/fcell.2021.605686
151	10.1002/pros.23825			151	10.7150/jca.6799
152	10.1097/PAI.0000000000000095			152	10.3402/jev.v5.29497
153	10.1038/s41591-019-0579-z			153	10.1016/j.humpath.2006.01.012
154	10.1002/pros.24530			154	10.3390/curroncol30030206
155	10.2174/1568009623666230817101809			155	10.1158/1055-9965.EPI-07-0154
156	16620698			156	10.1371/journal.pone.0154507
157	10.1186/1471-2164-16-S7-S3			157	10.1080/10520295.2021.2005147
158	10.1373/clinchem.2012.192260			158	10.3390/cancers15153968
159	10.1016/j.urolonc.2016.02.017			159	10.3390/cancers13112565
160	10.1016/j.juro.2006.04.028			160	10.1016/j.urology.2010.08.005
161	10.1016/j.jand.2016.10.017			161	10.1016/j.urolonc.2015.12.014
162	10.1038/s42003-022-03249-4			162	10.1186/s13000-015-0398-6
163	10.1515/biol-2022-0572			163	14666708
164	10.3760/cma.j.issn.0253-3766.2012.07.005			164	10.1002/iub.2560
165	10.1016/0090-4295(93)90361-d			165	10.1186/s12885-016-3008-4
166	10.1016/j.jmoldx.2015.12.006			166	10.3390/genes13101754
167	10.3791/50713			167	10.1007/s13277-014-2863-3
168	10.1371/journal.pone.0050953			168	10.1097/PDM.0000000000000039
169	10.33393/jcb.2022.2317			169	12792797
170	10.1007/s12032-008-9120-9			170	10.1002/jcp.28627
171	26328007			171	10.1159/000496795
172	10.1158/1078-0432.CCR-07-0700			172	10.1038/sj.bjc.6604565
173	10.3389/fgene.2019.00730			173	10.1186/s12935-019-0835-9
174	10.1373/clinchem.2008.103788			174	10.1186/1752-0509-2-2
175	10.2147/OTT.S95565			175	10.1634/theoncologist.2010-0103
176	10.3892/or.2015.4322			176	10.1186/1471-2407-8-315
177	10.1002/pros.22556			177	10.1038/s42003-022-03249-4
178	10.3389/fonc.2022.799265			178	10.1038/s41598-019-49271-1
179	10.1016/j.juro.2009.01.110			179	10.1002/elps.201000654
180	10.1016/0046-8177(95)90002-0			180	10.1634/theoncologist.2013-0458
181	10.1186/s12874-018-0628-1			181	10.1530/JME-13-0144
182	10.1016/j.urology.2019.08.029			182	10.1093/carcin/bgt156
183	10.1080/00313020802197996			183	10.2147/OTT.S149314
184	10.2144/btn-2019-0092			184	10.1002/ijc.26170
185	10.1002/btm2.10348			185	10.3390/cancers15030789
186	10.1007/s10585-013-9617-2			186	10.1186/s40170-016-0149-5
187	10.1158/0008-5472.CAN-20-1791			187	10.1371/journal.pone.0079380
188	10.3390/jcm4071369			188	10.1002/pros.23376
189	10.1038/sj.bjc.6604472			189	10.3390/md9122622
190	10.1016/S1470-2045(14)71021-6			190	10.1038/pcan.2010.48
191	10.1016/j.bios.2020.112891			191	10.1093/nar/gkn697
192	10.1371/journal.pone.0084261			192	10.1155/2022/8430485
193	10.1155/2012/839837			193	9895341
194	10.1002/pros.10201			194	10.1038/srep12090
195	10.1158/1055-9965.EPI-07-0154			195	10.1371/journal.pone.0105326
196	10.1016/j.bbrc.2016.04.107			196	22043502
197	10.1373/clinchem.2005.063289			197	10.1371/journal.pbio.1001784
198	16515751			198	10.1016/j.snb.2017.10.019
199	10.1016/j.urology.2011.01.020			199	10.1002/pros.23002
200	10.1142/S0219720019500033			200	10.1016/j.prp.2019.152758
201	10.3402/jev.v5.29497			201	10.1136/jclinpath-2015-203314
202	10.3389/fgene.2012.00032			202	10.1038/onc.2009.395
203	10.3390/ijms222312701			203	10.1371/journal.pone.0261505
204	10.1097/PDM.0b013e31823b6da6			204	10.1074/jbc.M102285200
205	10.1021/pr800570s			205	10.1080/19396368.2017.1310329
206	10.1186/1471-2164-10-93			206	10.1002/pros.22989
207	10.1111/iju.13225			207	10.1007/s10585-010-9358-4
208	10.1016/j.yexmp.2009.10.005			208	10.1097/SCS.0000000000003174
209	10.1016/j.urology.2006.12.014			209	10.1158/1078-0432.CCR-05-2090
210	10.3390/cancers15153968			210	11819864
211	10.1186/1471-2164-14-757			211	10.1093/jnen/61.3.275
212	10.1159/000019875			212	14506156
213	10.1016/j.clgc.2022.02.004			213	10.1016/j.eururo.2005.02.016
214	10.18632/oncotarget.27294			214	10.1007/s12020-016-1150-z
215	10.1002/elps.201100608			215	10.1080/21655979.2021.1987131
216	10.1002/elps.200600852			216	10.5114/aoms.2019.84235
217	10.1186/1471-2105-7-202			217	10.3390/ijms19092493
218	10.1371/journal.pone.0019065			218	10.1002/gcc.10276
219	18642766			219	10.5336/medsci.2009-16643
220	10.1021/pr100921j			220	10.1097/01.pas.0000167364.90899.59
221	26859937			221	10.1016/j.anndiagpath.2021.151801
222	10.1186/s13148-019-0693-2			222	26854446
223	25518362			223	10.1007/s13577-020-00351-9
224	10.1016/j.urolonc.2010.03.004			224	10.1016/j.clgc.2017.05.001
225	10.3389/fonc.2020.00778			225	10.1186/1755-8794-1-62
226	10.1097/JU.0000000000000290			226	10.1002/pros.20949
227	8774111			227	10.1016/j.leukres.2006.03.009
228	10.1001/jama.287.13.1662			228	10.1158/1078-0432.CCR-08-1018
229	10.1016/j.humpath.2013.05.010			229	10.1007/s12022-020-09626-1
230	10.1007/s13277-014-2863-3			230	10.1038/modpathol.2013.217
231	10.7150/jca.6799			231	10.3892/or.2015.3968
232	10.1684/abc.2010.0513			232	10.1136/jcp.2005.035451
233	10.4238/2015.August.14.20			233	10.1038/pcan.2011.53
234	10.1210/jcem.82.7.4080			234	10.1002/pmic.200401175
235	10.1016/s1078-1439(98)00023-4			235	10.2353/ajpath.2010.090737
236	10.1016/s0090-4295(96)00060-x			236	10.1002/cncr.22838
237	10.1097/PDM.0b013e31829e0484			237	10.3892/ijo.2012.1725
238	10.1016/j.prp.2019.152758			238	10.1371/journal.pone.0035510
239	26269169			239	10.1186/1476-4598-9-289
240	7527295			240	10.1080/08820139.2017.1301466
241	10.1155/2011/268214			241	10.1371/journal.pone.0033987
242	10.1016/j.urology.2018.02.009			242	10.3892/mmr_00000302
243	18470278			243	10.3389/fvets.2022.945638
244	8951475			244	10.1007/s00280-017-3347-0
245	16250187			245	10.1111/bju.14740
246	10.1002/jmr.552			246	10.1002/jmr.552
				247	10.1111/bpa.12776
				248	10.1177/15266028221112247

## Sheet: Sheet S3. Screening
record	status	reason		Reason in code *
10.1001/jama.287.13.1662	included	1		meets all criteria =1
10.1001/jamanetworkopen.2020.6772	excluded	2		not differential gene expression=2
10.1002/advs.202205886	excluded	17		In silico studies without own validation cohort =3
10.1002/btm2.10348	excluded	17		Bioinformatics methods and tools =4
10.1002/cncr.22838	excluded	11		In vitro studies (cell lines, Xenograft, etc) =5
10.1002/cncr.25565	excluded	11		do not include analysis of biomolecules =6
10.1002/cncr.31173	excluded	9		Studies of proteomics and protein abundance, epigenetics, mutations, gene fusion , DNA methylation, circulating DNA=7
10.1002/elps.200600852	excluded	2		Non-English Language Article =8
10.1002/elps.201000654	excluded	11		Metastasis, treatment resistance, recurrence, interventions =9
10.1002/elps.201100608	excluded	7		In vivo studies (animal models, etc) =10
10.1002/gcc.10276	excluded	17		non prostate cancer=11
10.1002/ijc.20049	included	1		hereditary prostate cancer =12
10.1002/ijc.26064	included	1		Cancer in patients under 18 years of age =13
10.1002/ijc.26170	excluded	11		all non-original article =14
10.1002/iub.2560	excluded	3		conference proceedings and conference/meeting summaries, editorial comment, supplement, Interview=15
10.1002/jcb.28691	excluded	3		systematic reviews, metaanalysis, reviews, book =16
10.1002/jcb.29580	included	1		method or protocols paper=17
10.1002/jcp.28627	excluded	9		no found=18
10.1002/jgm.3239	included	1		other = 19
10.1002/jgm.3548	excluded	9		*In cases where 2 or more exclusion criteria are met, only one of these is included.
10.1002/jmr.552	excluded	7
10.1002/pmic.200401175	excluded	11
10.1002/pon.1738	excluded	2
10.1002/pros.10201	included	1
10.1002/pros.10263	included	1
10.1002/pros.20434	excluded	5
10.1002/pros.20949	included	1
10.1002/pros.21068	excluded	15
10.1002/pros.21292	included	1
10.1002/pros.21444	excluded	2
10.1002/pros.22556	excluded	17
10.1002/pros.22597	excluded	2
10.1002/pros.22667	included	1
10.1002/pros.22936	included	1
10.1002/pros.22949	included	1
10.1002/pros.22955	included	1
10.1002/pros.22989	included	1
10.1002/pros.23002	included	1
10.1002/pros.23130	excluded	2
10.1002/pros.23376	included	1
10.1002/pros.23427	included	1
10.1002/pros.23724	included	1
10.1002/pros.23823	excluded	7
10.1002/pros.23825	included	1
10.1002/pros.24530	excluded	17
10.1002/smll.201602161	excluded	17
10.1007/978-1-61779-163-5_24	excluded	17
10.1007/978-90-481-3186-0	excluded	16
10.1007/s00120-007-1510-7	excluded	7
10.1007/s00120-008-1625-5	excluded	11
10.1007/s00120-008-1837-8	included	1
10.1007/s00216-013-7350-y	excluded	2
10.1007/s00259-015-3235-y	excluded	9
10.1007/s00262-014-1594-z	included	1
10.1007/s00280-017-3347-0	excluded	11
10.1007/s00345-022-03937-0	excluded	2
10.1007/s00432-018-2719-0	included	1
10.1007/s00520-014-2244-x	excluded	2
10.1007/s00520-014-2586-4	excluded	2
10.1007/s00520-016-3293-0	excluded	2
10.1007/s10552-014-0354-x	excluded	11
10.1007/s10585-010-9358-4	excluded	9
10.1007/s10585-013-9617-2	excluded	9
10.1007/s11033-021-06277-1	excluded	5
10.1007/s11033-021-06723-0	excluded	19
10.1007/s11255-018-1938-2	included	1
10.1007/s11934-010-0105-9	excluded	2
10.1007/s11934-015-0537-3	excluded	16
10.1007/s12020-016-1150-z	excluded	11
10.1007/s12022-020-09626-1	excluded	11
10.1007/s12032-008-9120-9	included	1
10.1007/s12033-021-00414-8	excluded	3
10.1007/s13277-014-2863-3	excluded	11
10.1007/s13277-015-4262-9	included	1
10.1007/s13277-015-4619-0	included	1
10.1007/s13577-020-00351-9	excluded	11
10.1007/s40495-014-0009-3	excluded	16
10.1016/0046-8177(95)90002-0	included	1
10.1016/0090-4295(93)90361-d	excluded	13
10.1016/bs.acc.2021.09.005	excluded	15
10.1016/j.acuro.2013.07.012	included	1
10.1016/j.anndiagpath.2019.08.003	excluded	11
10.1016/j.anndiagpath.2021.151801	excluded	11
10.1016/j.bbrc.2007.04.114	excluded	5
10.1016/j.bbrc.2016.04.107	included	1
10.1016/j.bios.2020.112891	excluded	17
10.1016/j.bios.2021.113520	excluded	17
10.1016/j.bios.2022.114116	excluded	17
10.1016/j.canlet.2005.05.005	included	1
10.1016/j.cca.2010.08.044	excluded	15
10.1016/j.cccn.2005.03.026	included	1
10.1016/j.cdp.2006.07.010	included	1
10.1016/j.cell.2018.12.021	included	1
10.1016/j.clgc.2017.05.001	excluded	11
10.1016/j.clgc.2022.02.004	excluded	9
10.1016/j.clinbiochem.2007.12.022	included	1
10.1016/j.clinbiochem.2013.01.019	included	1
10.1016/j.clinbiochem.2023.04.011	included	1
10.1016/j.cpet.2009.05.003	excluded	16
10.1016/j.ctarc.2023.100687	excluded	3
10.1016/j.dib.2016.12.016	excluded	4
10.1016/j.euo.2018.08.005	included	1
10.1016/j.eururo.2005.02.016	excluded	11
10.1016/j.eururo.2006.04.021	excluded	15
10.1016/j.eururo.2007.03.076	excluded	15
10.1016/j.eururo.2010.11.026	excluded	7
10.1016/j.eururo.2012.11.014	excluded	7
10.1016/j.eururo.2017.08.027	excluded	7
10.1016/j.gene.2013.01.046	excluded	7
10.1016/j.gene.2017.12.038	included	1
10.1016/j.gene.2018.06.104	included	1
10.1016/j.genrep.2021.101376	excluded	3
10.1016/j.humgen.2022.201109	included	1
10.1016/j.humpath.2006.01.012	excluded	11
10.1016/j.humpath.2013.05.010	included	1
10.1016/j.jab.2018.05.003	excluded	7
10.1016/j.jand.2016.10.017	excluded	2
10.1016/j.jiac.2021.11.009	excluded	11
10.1016/j.jmoldx.2015.12.006	included	1
10.1016/j.juro.2006.04.028	excluded	17
10.1016/j.juro.2007.01.013	excluded	2
10.1016/j.juro.2009.01.110	included	1
10.1016/j.juro.2010.06.089	included	1
10.1016/j.juro.2015.12.101	excluded	2
10.1016/j.leukres.2006.03.009	excluded	11
10.1016/j.molonc.2016.02.001	included	1
10.1016/j.neo.2020.04.002	included	1
10.1016/j.prnil.2016.04.002	excluded	2
10.1016/j.prp.2019.152758	excluded	7
10.1016/j.prp.2020.153221	excluded	9
10.1016/j.prp.2022.153897	included	1
10.1016/j.radi.2011.06.005	excluded	2
10.1016/j.snb.2017.10.019	excluded	17
10.1016/j.tranon.2022.101613	excluded	16
10.1016/j.urology.2004.05.007	included	1
10.1016/j.urology.2006.12.014	included	1
10.1016/j.urology.2009.03.046	excluded	16
10.1016/j.urology.2010.08.005	included	1
10.1016/j.urology.2011.01.020	included	1
10.1016/j.urology.2018.02.009	excluded	7
10.1016/j.urology.2019.08.029	excluded	17
10.1016/j.urolonc.2010.03.004	excluded	7
10.1016/j.urolonc.2011.04.001	included	1
10.1016/j.urolonc.2015.12.014	included	1
10.1016/j.urolonc.2016.02.017	included	1
10.1016/j.urolonc.2016.03.009	included	1
10.1016/j.yexmp.2009.10.005	included	1
10.1016/j.yexmp.2011.09.014	included	1
10.1016/j.yexmp.2013.02.002	included	1
10.1016/S0090-4295(02)02443-3	included	1
10.1016/s0090-4295(96)00060-x	included	1
10.1016/s1078-1439(98)00023-4	excluded	9
10.1016/S1470-2045(06)70945-7	excluded	11
10.1016/S1470-2045(14)71021-6	excluded	7
10.1021/acs.analchem.3c02231	excluded	17
10.1021/acs.analchem.8b02959	excluded	17
10.1021/acsomega.1c06479	included	1
10.1021/pr100921j	excluded	7
10.1021/pr800570s	excluded	7
10.1023/B:CLIN.0000017203.71293.e0	excluded	11
10.1038/aja.2012.160	excluded	9
10.1038/modpathol.2013.217	excluded	11
10.1038/modpathol.2017.168	excluded	16
10.1038/onc.2009.395	excluded	11
10.1038/onc.2011.304	included	1
10.1038/pcan.2010.48	included	1
10.1038/pcan.2011.53	excluded	5
10.1038/s41374-017-0001-8	excluded	17
10.1038/s41379-020-0525-0	included	1
10.1038/s41391-022-00562-1	excluded	17
10.1038/s41591-019-0579-z	excluded	7
10.1038/s41598-019-49271-1	excluded	10
10.1038/s41598-019-50085-4	excluded	11
10.1038/s41598-022-08608-z	excluded	19=risk
10.1038/s41598-022-20079-w	excluded	2
10.1038/s42003-022-03249-4	excluded	3
10.1038/sj.bjc.6604472	excluded	7
10.1038/sj.bjc.6604565	excluded	11
10.1038/srep12090	included	1
10.1039/c6mb00873a	excluded	7
10.1042/CS20180519	excluded	16
10.1046/j.1442-2042.2001.00333.x	excluded	2
10.1046/j.1523-5394.1999.07308.x	excluded	2
10.1046/j.1523-5394.2001.009005245.x	excluded	6
10.1073/pnas.1611596113	included	1
10.1074/jbc.M102285200	included	1
10.1080/00032710802568655	included	1
10.1080/00313020802197996	excluded	7
10.1080/00365521.2022.2088246	excluded	11
10.1080/00365590601135790	excluded	6
10.1080/02813432.2022.2057032	excluded	2
10.1080/07347332.2018.1486937	excluded	6
10.1080/08820139.2017.1301466	excluded	11
10.1080/10520295.2021.2005147	excluded	11
10.1080/1354750X.2022.2142293	excluded	16
10.1080/13698575.2023.2197780	excluded	11
10.1080/19396368.2017.1310329	excluded	11
10.1080/21655979.2021.1987131	excluded	11
10.1080/21655979.2021.2003928	excluded	11
10.1080/pat.32.4.245.249	excluded	2
10.1089/106652703322756159	excluded	7
10.1089/cbr.2021.0178	excluded	9
10.1089/cmb.2021.0348	excluded	4
10.1089/dna.2018.4406	excluded	3
10.1093/abbs/gmy112	excluded	7
10.1093/bfgp/elt021	excluded	9
10.1093/carcin/bgq086	included	1
10.1093/carcin/bgt156	included	1
10.1093/clinchem/hvac125	excluded	9
10.1093/jnen/61.3.275	excluded	11
10.1093/nar/gkn697	excluded	11
10.1097/00000478-200304000-00013	excluded	2
10.1097/00022744-200006000-00011	excluded	11
10.1097/00129039-200509000-00007	included	1
10.1097/01.ju.0000133560.87118.4d	included	1
10.1097/01.pas.0000167364.90899.59	excluded	11
10.1097/JU.0000000000000290	excluded	2
10.1097/MD.0000000000012040	excluded	2
10.1097/PAI.0000000000000095	excluded	17
10.1097/PAS.0000000000000961	excluded	17
10.1097/PDM.0000000000000039	excluded	17
10.1097/PDM.0b013e31823b6da6	excluded	6
10.1097/PDM.0b013e31829e0484	included	1
10.1097/RLU.0000000000001333	excluded	11
10.1097/RLU.0000000000001874	excluded	9
10.1097/RLU.0000000000002359	excluded	9
10.1097/RLU.0000000000003032	excluded	9
10.1097/RLU.0000000000003247	excluded	11
10.1097/SCS.0000000000003174	excluded	11
10.1109/ICBBE.2008.186	excluded	4
10.1111/and.14344	included	1
10.1111/apm.12880	included	1
10.1111/bju.12119	excluded	7
10.1111/bju.14740	included	1
10.1111/bpa.12776	excluded	11
10.1111/hex.12613	excluded	6
10.1111/iju.13225	excluded	19=paraneoplastic Cushing's syndrome (hypercortisolism) resulting from treatment-related neuroendocrine prostate cancer
10.1111/j.1365-2559.2004.01821.x	excluded	7
10.1111/j.1365-2559.2007.02879.x	excluded	15
10.1111/j.1440-1827.2010.02536.x	excluded	9
10.1111/j.1442-2042.2006.01327.x	excluded	9
10.1111/j.1464-410X.2008.07627.x	included	1
10.1126/scitranslmed.3001970	excluded	7
10.1136/jclinpath-2015-203314	excluded	7
10.1136/jclinpath-2021-207755	included	1
10.1136/jcp.2005.035451	excluded	11
10.1142/S0219720019500033	excluded	3
10.1148/radiol.13121782	excluded	9
10.1155/2011/268214	excluded	11
10.1155/2012/839837	excluded	3
10.1155/2022/1784791	excluded	19=Retracted
10.1155/2022/8430485	excluded	3
10.1158/0008-5472.CAN-05-4264	included	1
10.1158/0008-5472.CAN-07-0533	included	1
10.1158/0008-5472.CAN-08-4926	excluded	7
10.1158/0008-5472.CAN-20-1791	excluded	7
10.1158/1055-9965.EPI-07-0154	excluded	9
10.1158/1055-9965.EPI-07-2778	excluded	19=hereditary
10.1158/1055-9965.EPI-20-1461	excluded	19=physical activity
10.1158/1078-0432.CCR-05-2072	included	1
10.1158/1078-0432.CCR-05-2090	excluded	11
10.1158/1078-0432.CCR-07-0700	included	1
10.1158/1078-0432.CCR-08-1018	excluded	7
10.1158/2159-8290.CD-12-0042	excluded	7
10.1159/000019875	included	1
10.1159/000019883	excluded	16
10.1159/000496795	excluded	11
10.1159/000518531	excluded	2
10.1172/jci.insight.123468	excluded	2.17
10.1177/1010428318775864	excluded	9
10.1177/1090198114566453	excluded	6
10.1177/1179299X18759545	included	1
10.1177/15266028221112247	excluded	11
10.1177/1557988312467050	excluded	6
10.1177/1557988320927202	excluded	6
10.1186/1471-2105-7-15	excluded	17
10.1186/1471-2105-7-202	included	1
10.1186/1471-2164-10-93	excluded	3
10.1186/1471-2164-11-274	excluded	17
10.1186/1471-2164-14-757	included	1
10.1186/1471-2164-16-S7-S3	excluded	3
10.1186/1471-2296-11-19	excluded	6
10.1186/1471-2407-8-315	excluded	7
10.1186/1475-2867-11-14	included	1
10.1186/1476-4598-8-130	included	1
10.1186/1476-4598-8-5	excluded	17
10.1186/1476-4598-9-289	excluded	11
10.1186/1479-5876-11-225	excluded	11
10.1186/1746-1596-5-63	excluded	11
10.1186/1752-0509-2-2	excluded	11
10.1186/1755-8794-1-62	excluded	11
10.1186/1756-8722-6-52	excluded	11
10.1186/s12874-018-0628-1	excluded	17
10.1186/s12885-016-3008-4	excluded	17
10.1186/s12885-017-3699-1	excluded	6
10.1186/s12885-020-06817-1	excluded	7
10.1186/s12935-017-0411-0	included	1
10.1186/s12935-019-0835-9	included	1
10.1186/s12943-020-01264-9	included	1
10.1186/s12967-019-2065-2	excluded	7
10.1186/s12967-022-03318-6	included	1
10.1186/s13000-015-0398-6	excluded	11
10.1186/s13073-021-01009-3	included	1
10.1186/s13148-019-0693-2	excluded	7
10.1186/s13148-019-0742-x	included	1
10.1186/s13148-020-00836-2	excluded	7
10.1186/s13578-022-00893-5	excluded	7
10.1186/s40170-016-0149-5	included	1
10.1188/12.ONF.603-608	excluded	6
10.1188/14.ONF.509-516	excluded	6
10.1188/17.ONF.350-357	excluded	11
10.1200/JCO.2009.23.7982	excluded	15
10.1210/jcem.82.7.4080	included	1
10.12998/wjcc.v10.i5.1485	excluded	11
10.12998/wjcc.v9.i17.4244	excluded	11
10.1348/135910708X342890	excluded	6
10.1371/journal.pbio.1001784	excluded	11
10.1371/journal.pone.0019065	excluded	5
10.1371/journal.pone.0033987	excluded	11
10.1371/journal.pone.0034875	included	1
10.1371/journal.pone.0035510	excluded	11
10.1371/journal.pone.0050953	included	1
10.1371/journal.pone.0063941	excluded	7
10.1371/journal.pone.0079380	excluded	3
10.1371/journal.pone.0084261	excluded	4
10.1371/journal.pone.0098675	excluded	9
10.1371/journal.pone.0105326	excluded	11
10.1371/journal.pone.0150241	included	1
10.1371/journal.pone.0154507	included	1
10.1371/journal.pone.0160451	excluded	11
10.1371/journal.pone.0175070	included	1
10.1371/journal.pone.0182305	included	1
10.1371/journal.pone.0186047	included	1
10.1371/journal.pone.0261505	excluded	11
10.1373/clinchem.2005.063289	included	1
10.1373/clinchem.2008.103788	included	1
10.1373/clinchem.2012.192260	excluded	7
10.1373/clinchem.2012.196360	excluded	15
10.1515/biol-2022-0572	excluded	11
10.1515/cclm-2012-0392	included	1
10.15252/msb.20199247	excluded	9
10.1530/ERC-18-0058	included	1
10.1530/JME-13-0144	excluded	11
10.1590/S1415-47572006000200001	included	1
10.1590/S1677-5538.IBJU.2014.0036	included	1
10.1593/tlo.09118	excluded	7
10.1634/theoncologist.2010-0103	excluded	11
10.1634/theoncologist.2013-0458	excluded	11
10.1684/abc.2010.0513	excluded	8
10.1691/ph.2012.1630	excluded	9
10.17116/patol201577536-42	excluded	7
10.17179/excli2018-1234	excluded	7
10.17650/1726-9776-2020-16-2-65-73	included	1
10.18632/oncotarget.12635	excluded	19=prognostic
10.18632/oncotarget.17272	included	1
10.18632/oncotarget.22289	included	1
10.18632/oncotarget.23254	excluded	3
10.18632/oncotarget.2365	included	1
10.18632/oncotarget.27284	excluded	16
10.18632/oncotarget.27294	included	1
10.18632/oncotarget.4172	included	1
10.18632/oncotarget.4430	included	1
10.18632/oncotarget.6899	included	1
10.18632/oncotarget.7359	included	1
10.18632/oncotarget.8915	excluded	3
10.18632/oncotarget.9344	included	1
10.21037/tau.2017.03.06	excluded	15
10.21037/tau-21-820	included	1
10.2144/btn-2019-0092	excluded	17
10.2147/OTT.S149314	excluded	11
10.2147/OTT.S95565	included	1
10.2147/TACG.S28881	excluded	16
10.2174/138920211797904061	excluded	7
10.2174/1389557523666230209152948	excluded	16
10.2174/1568009623666230817101809	excluded	3
10.21873/invivo.13236	included	1
10.2196/31218	excluded	6
10.2196/38362	excluded	17
10.22037/ghfbb.v12i4.1648	excluded	19=This corrects the article DOI: 10.22037/iej.v13i1.18507.
10.22088/IJMCM.BUMS.8.2.103	excluded	3
10.2353/ajpath.2010.090737	included	1
10.26355/eurrev_201909_18838	excluded	5
10.26508/lsa.201900449	excluded	4
10.30683/1927-7229.2022.11.03	included	1
10.3103/S009545272104006X	included	1
10.3109/13685538.2010.487554	excluded	6
10.31557/APJCP.2019.20.3.667	excluded	16
10.31557/APJCP.2019.20.5.1453	included	1
10.31557/APJCP.2023.24.8.2861	excluded	2
10.3233/CBM-2009-0109	included	1
10.3233/CBM-203222	excluded	9
10.33393/jcb.2022.2317	included	1
10.3389/fcell.2021.605686	excluded	5
10.3389/fcell.2021.681163	excluded	16
10.3389/fgene.2012.00032	excluded	16
10.3389/fgene.2018.00428	excluded	7
10.3389/fgene.2019.00730	included	1
10.3389/fgene.2021.636419	included	1
10.3389/fonc.2019.00900	included	1
10.3389/fonc.2020.00493	excluded	9
10.3389/fonc.2020.00778	excluded	16
10.3389/fonc.2020.00809	excluded	3
10.3389/fonc.2020.01330	excluded	3
10.3389/fonc.2021.631021	excluded	17
10.3389/fonc.2022.1068805	excluded	2
10.3389/fonc.2022.799265	excluded	16
10.3389/fvets.2022.945638	excluded	11
10.3390/biomedicines9060646	included	1
10.3390/cancers11091309	excluded	7
10.3390/cancers12020285	excluded	2
10.3390/cancers13112565	excluded	11
10.3390/cancers14102388	included	1
10.3390/cancers14112704	excluded	9
10.3390/cancers14164035	excluded	9
10.3390/cancers15030789	included	1
10.3390/cancers15082331	included	1
10.3390/cancers15153968	included	1
10.3390/chemosensors9040059	excluded	17
10.3390/curroncol30030206	included	1
10.3390/diagnostics11091692	excluded	7
10.3390/diagnostics11101828	included	1
10.3390/genes12050615	excluded	5
10.3390/genes13020383	excluded	9
10.3390/genes13101754	excluded	19=anticancer drugs sensitivity
10.3390/IECB2022-12257	excluded	17
10.3390/ijms18040743	excluded	11
10.3390/ijms18061281	included	1
10.3390/ijms18092017	excluded	7
10.3390/ijms19092493	excluded	11
10.3390/ijms21072334	excluded	11
10.3390/ijms21082783	included	1
10.3390/ijms21217812	included	1
10.3390/ijms22116091	excluded	7
10.3390/ijms222312701	excluded	17
10.3390/jcm4071369	included	1
10.3390/life11040320	included	1
10.3390/life11101096	included	1
10.3390/md9122622	excluded	11
10.3402/jev.v5.29497	excluded	17
10.3747/co.22.2243	excluded	6
10.3760/cma.j.issn.0253-3766.2012.07.005	excluded	11
10.3760/cma.j.issn.1006-9801.2017.01.010	excluded	11
10.3791/50713	excluded	17
10.3892/etm.2012.768	excluded	7
10.3892/etm.2019.7277	excluded	3
10.3892/etm.2021.10355	included	1
10.3892/ijmm.15.2.205	excluded	11
10.3892/ijo_00000518	excluded	9
10.3892/ijo.2012.1725	excluded	11
10.3892/ijo.2017.3925	excluded	11
10.3892/mmr_00000302	excluded	11
10.3892/ol.2017.7508	excluded	3
10.3892/ol.2019.10024	included	1
10.3892/ol.2019.10110	excluded	5
10.3892/or.2011.1278	excluded	11
10.3892/or.2015.3968	excluded	11
10.3892/or.2015.4322	excluded	7
10.3906/sag-2010-183	included	1
10.4103/1735-5362.378088	excluded	11
10.4103/IJPM.IJPM_852_18	included	1
10.4111/icu.2020.61.4.411	included	1
10.4238/2015.August.14.20	excluded	11
10.4314/ahs.v16i2.21	excluded	2
10.5114/aoms.2019.84235	excluded	11
10.5152/tud.2019.19163	included	1
10.5301/jbm.5000056	excluded	3
10.5336/medsci.2009-16643	excluded	11
10.5430/jst.v10n2p1	included	1
10.55730/1300-0144.5374	included	1
10.5812/ijcm.120188	included	1
10.5858/arpa.2017-0185-OA	included	1
10.7124/bc.000958	excluded	7
10.7124/bc.000A49	excluded	7
10.7150/jca.18012	excluded	2
10.7150/jca.6799	included	1
10.7314/apjcp.2012.13.7.3313	excluded	3
10.7314/APJCP.2012.13.7.3313	excluded	3
10.7717/peerj.7872	excluded	3
10.7754/Clin.Lab.2019.190620	included	1
PMID:10928169	excluded	11
PMID:10963483	excluded	11
PMID:11156417	excluded	2
PMID:11507037	included	1
PMID:11641977	excluded	19=bacterial prostatitis
PMID:11819864	excluded	11
PMID:12154061	excluded	9
PMID:12792797	included	1
PMID:14506156	excluded	11
PMID:14666708	included	1
PMID:1477935	excluded	11
PMID:16250187	excluded	11
PMID:16515751	included	1
PMID:16620698	included	1
PMID:16821452	excluded	16
PMID:17909506	excluded	9
PMID:18288401	excluded	11
PMID:18470278	excluded	16
PMID:18642766	excluded	7
PMID:19148481	included	1
PMID:19157222	excluded	2
PMID:1992983	excluded	11
PMID:21171262	included	1
PMID:22043502	excluded	11
PMID:23573364	included	1
PMID:2430502	excluded	11
PMID:24324997	excluded	6
PMID:25518362	excluded	15
PMID:26027097	included	1
PMID:26076772	excluded	16
PMID:26269169	excluded	15
PMID:26328007	excluded	17
PMID:26854446	excluded	11
PMID:26859937	included	1
PMID:28730787	excluded	2
2-s2.0-0032913290 (https://www.scopus.com/inward/record.uri?eid=2-s2.0-0032913290&partnerID=40&md5=b2e1cde04fa50af30ab7a0dc467f7aca )	excluded	2
2-s2.0-0034859670 (https://www.scopus.com/inward/record.uri?eid=2-s2.0-0034859670&partnerID=40&md5=2012d05d87564060ee9c51304e39abe3 )	excluded	15
2-s2.0-84871836994 (https://www.scopus.com/inward/record.uri?eid=2-s2.0-84871836994&partnerID=40&md5=1ec3a3d07c8f8a67e55b87b825531eea )	excluded	16
2-s2.0-85021219510 (https://www.scopus.com/inward/record.uri?eid=2-s2.0-85021219510&partnerID=40&md5=b96e90cd99e2ad8a70675d7e046210f8 )	excluded	2
PMID:30855012	excluded	16
PMID:31749921	excluded	11
PMID:32509077	included	1
PMID:34914276	excluded	3
PMID:7527295	excluded	11
PMID:8526754	excluded	7
PMID:8774111	excluded	15
PMID:8951475	excluded	9
PMID:9895341	excluded	11
Diagnostic utility of total PSA free PSA percentage PSA histology biopsy and expression pattern of MALAT-1 in prostate cancer patients in southern Nigeria (https://search.informit.org/doi/epdf/10.3316/informit.322983942416091)	excluded	2
WOS:000400550200015 (Int J Clin Exp Pathol 2017;10(4):4150-4161)	included	1
WOS:000404545900120 (Int J Clin Exp Pathol 2017;10(6):7177-7182)	excluded	19=repeated record 2-s2.0-85021219510
WOS:000405843600024 (10.22377/ajp.v11i01.1104 )	included	1
WOS:000508588400007 (10.22088/IJMCM.BUMS.8.2.103)	excluded	19=repeated record 10.22088/IJMCM.BUMS.8.2.103

## Sheet: Sheet S4. Included
record	status	reason		Reason in code *
PMID:11507037	included	1		meets all criteria =1
PMID:12792797	included	1		not differential gene expression=2
PMID:14666708	excluded	18		In silico studies without own validation cohort =3
PMID:16515751	excluded	18		Bioinformatics methods and tools =4
PMID:16620698	excluded	18		In vitro studies (cell lines, Xenograft, etc) =5
PMID:19148481 (10.3892/ijo_00000170)	included	1		do not include analysis of biomolecules =6
PMID:21171262	excluded	8		Studies of proteomics and protein abundance, epigenetics, mutations, gene fusion , DNA methylation, circulating DNA=7
PMID:23573364	excluded	19= Although the cohort is their own, they do not validate the results.		Non-English Language Article =8
PMID:26027097	excluded	8		Metastasis, treatment resistance, recurrence, interventions =9
PMID:26859937	excluded	8		In vivo studies (animal models, etc) =10
PMID:32509077	excluded	19= Although the cohort is their own, they do not validate the results.		non prostate cancer=11
10.1001/jama.287.13.1662	included	1		hereditary prostate cancer =12
10.1002/ijc.20049	excluded	19= relative expression level was found to be highly variable among patients’ samples and the relation of transcript quantity in the tumorous tissues to that in the nonmalignant samples did not correlate with pathologic and clinical parameters of cancer progression (Fig. 5)		Cancer in patients under 18 years of age =13
10.1002/ijc.26064	excluded	20		all non-original article =14
10.1002/jcb.29580	excluded	2		conference proceedings and conference/meeting summaries, editorial comment, supplement, Interview=15
10.1002/jgm.3239	excluded	20		systematic reviews, metaanalysis, reviews, book =16
10.1002/pros.10201	excluded	19=Negative results: hTR and hTERT can be found in nonneoplastic prostatic tissue, indicating that these subunits of telomerase cannot be used as a marker for malignancy in prostatic tissue		method or protocols paper=17
10.1002/pros.10263	included	1		Full text not found=18
10.1002/pros.20949	excluded	2		other = 19
10.1002/pros.21292	excluded	19= The differential expression of genes was carried out in silico, here the authors study the abundance of proteins.		Non coding RNA = 20
10.1002/pros.22667	included	1		*In cases where 2 or more exclusion criteria are met, only one of these was included.
10.1002/pros.22936	excluded	20
10.1002/pros.22949	excluded	20
10.1002/pros.22955	included	1
10.1002/pros.22989	excluded	7
10.1002/pros.23002	excluded	19= ADN Expression in Chinese PCa Patients is mentioned, but not targets was identified
10.1002/pros.23376	excluded	20
10.1002/pros.23427	excluded	20
10.1002/pros.23724	included	1
10.1002/pros.23825	excluded	19= Not significant values for gene expressión between cases and controls
10.1007/s00120-008-1837-8	excluded	8
10.1007/s00262-014-1594-z	excluded	2
10.1007/s00432-018-2719-0	excluded	19=prognosis
10.1007/s11255-018-1938-2	excluded	20
10.1007/s12032-008-9120-9	included	1
10.1007/s13277-015-4262-9	excluded	20
10.1007/s13277-015-4619-0	included	1
10.1016/0046-8177(95)90002-0	excluded	2
10.1016/j.acuro.2013.07.012	included	1
10.1016/j.bbrc.2016.04.107	excluded	20
10.1016/j.canlet.2005.05.005	included	1
10.1016/j.cccn.2005.03.026	excluded	19= all cancer cases
10.1016/j.cdp.2006.07.010	included	1
10.1016/j.cell.2018.12.021	excluded	4
10.1016/j.clinbiochem.2007.12.022	included	1
10.1016/j.clinbiochem.2013.01.019	included	1
10.1016/j.clinbiochem.2023.04.011	excluded	20
10.1016/j.euo.2018.08.005	excluded	19=no specific targets for differential gene expression was found
10.1016/j.gene.2017.12.038	included	1
10.1016/j.gene.2018.06.104	included	1
10.1016/j.humgen.2022.201109	excluded	19= obecity and PC
10.1016/j.humpath.2013.05.010	excluded	2
10.1016/j.jmoldx.2015.12.006	excluded	19= Although the cohort is their own, they did not validate the selected targets
10.1016/j.juro.2009.01.110	included	1
10.1016/j.juro.2010.06.089	excluded	2
10.1016/j.molonc.2016.02.001	excluded	19= They did not validate the mRNA directly, the validation was done using protein and in mRNA with in silico data.
10.1016/j.neo.2020.04.002	excluded	9
10.1016/j.prp.2022.153897	excluded	20
10.1016/j.urology.2004.05.007	excluded	19= non-significant expression difference
10.1016/j.urology.2006.12.014	excluded	19= Risk, all men with negative biopsy
10.1016/j.urology.2010.08.005	included	1
10.1016/j.urology.2011.01.020	included	1
10.1016/j.urolonc.2011.04.001	included	1
10.1016/j.urolonc.2015.12.014	excluded	19= histologically benign tissue from men with and without Pca, but the samples were benign tissue in all cases
10.1016/j.urolonc.2016.02.017	included	1
10.1016/j.urolonc.2016.03.009	excluded	19= Progression
10.1016/j.yexmp.2009.10.005	excluded	20
10.1016/j.yexmp.2011.09.014	included	1
10.1016/j.yexmp.2013.02.002	included	1
10.1016/S0090-4295(02)02443-3	included	1
10.1016/s0090-4295(96)00060-x	excluded	19= The PSA transcript was studied in search of aberrant splicing and not evidence was found.
10.1021/acsomega.1c06479	excluded	19= It is methodological paper, but they do the verification by qRT-PCR and let7a is sig independent of the detection method, but noncancer (NC), low-risk (LR), and high-risk (HR)patient group. Thus, risk of Pca
10.1038/onc.2011.304	excluded	20
10.1038/pcan.2010.48	included	1
10.1038/s41379-020-0525-0	excluded	2
10.1038/srep12090	excluded	17
10.1073/pnas.1611596113	excluded	19= the control group includes indolent PCa (n=4) and healthy individuals (n=4), although indolent is cancer
10.1074/jbc.M102285200	excluded	19
10.1080/00032710802568655	included	1
10.1093/carcin/bgq086	excluded	19= orepressor and target gene interrelationshipsin patient samples was mentioned, but the DGE was not clear
10.1093/carcin/bgt156	included	1
10.1097/00129039-200509000-00007	excluded	2
10.1097/01.ju.0000133560.87118.4d	excluded	19= the predictive value is from ratio, not from the target itself
10.1097/PDM.0b013e31829e0484	excluded	7
10.1111/and.14344	excluded	not full text
10.1111/apm.12880	excluded	20
10.1111/bju.14740	excluded	19= not controls, all cancer
10.1111/j.1464-410X.2008.07627.x	excluded	17
10.1136/jclinpath-2021-207755	excluded	not full text
10.1158/0008-5472.CAN-05-4264	excluded	17
10.1158/0008-5472.CAN-07-0533	excluded	19= the human sample do not were contrated with a control
10.1158/1078-0432.CCR-05-2072	excluded	7
10.1158/1078-0432.CCR-07-0700	excluded	7
10.1159/000019875	excluded	2
10.1177/1179299X18759545	excluded	3
10.1186/1471-2105-7-202	excluded	19= They use previously published datasets and do not validate the results, they focus more on the method.
10.1186/1471-2164-14-757	excluded	20
10.1186/1475-2867-11-14	excluded	19= The validation data were not found
10.1186/1476-4598-8-130	excluded	19=Gene expression differences between GS 6 and GS 8-10 tumors were analyzed using t-test. So, all tumors, not control
10.1186/s12935-017-0411-0	included	1
10.1186/s12935-019-0835-9	included	1
10.1186/s12943-020-01264-9	excluded	19= HPN was measured by immuno as protein, and not by mRNA, thus is not DGE
10.1186/s12967-022-03318-6	excluded	19= It is not possible to extract the results of the biomarkers only for prostate cancer
10.1186/s13073-021-01009-3	excluded	20
10.1186/s13148-019-0742-x	excluded	7. 19 prognostic potential of MEIS2 RNA expression
10.1186/s40170-016-0149-5	excluded	19=prognostic
10.1210/jcem.82.7.4080	excluded	19= The mean was not significant
10.1371/journal.pone.0034875	included	1
10.1371/journal.pone.0050953	included	1
10.1371/journal.pone.0150241	excluded	19=not sig for RT-PCR in patients
10.1371/journal.pone.0154507	included	1
10.1371/journal.pone.0175070	excluded	20
10.1371/journal.pone.0182305	excluded	20
10.1371/journal.pone.0186047	excluded	7
10.1373/clinchem.2005.063289	excluded	19
10.1373/clinchem.2008.103788	included	1
10.1515/cclm-2012-0392	excluded	20
10.1530/ERC-18-0058	excluded	19= risk, in the validation by RT-qPCR, the cohort was separated into low and high risk
10.1590/S1415-47572006000200001	included	1
10.1590/S1677-5538.IBJU.2014.0036	included	1
10.17650/1726-9776-2020-16-2-65-73	excluded	8
10.18632/oncotarget.17272	excluded	20
10.18632/oncotarget.22289	included	1
10.18632/oncotarget.2365	included	1
10.18632/oncotarget.27294	excluded	19=Recurrence vs non-recurrence
10.18632/oncotarget.4172	excluded	9
10.18632/oncotarget.4430	included	1
10.18632/oncotarget.6899	included	1
10.18632/oncotarget.7359	excluded	2
10.18632/oncotarget.9344	excluded	19= All cases
10.21037/tau-21-820	excluded	20
10.2147/OTT.S95565	excluded	20
10.21873/invivo.13236	excluded	20
10.2353/ajpath.2010.090737	excluded	19= The RT-qPCR is not performed on patients' tissue.
10.30683/1927-7229.2022.11.03	excluded	19= not sig results
10.3103/S009545272104006X	excluded	not full text
10.31557/APJCP.2019.20.5.1453	excluded	20
10.3233/CBM-2009-0109	included	1
10.33393/jcb.2022.2317	excluded	20
10.3389/fgene.2019.00730	excluded	19= progression
10.3389/fgene.2021.636419	excluded	20
10.3389/fonc.2019.00900	excluded	20
10.3390/biomedicines9060646	excluded	19= the qPCR results were progression, not include control
10.3390/cancers14102388	excluded	19= pre vs postoperatorio
10.3390/cancers15030789	included	1
10.3390/cancers15082331	excluded	19= miRNAs in the Pca racial disparitie
10.3390/cancers15153968	excluded	20
10.3390/curroncol30030206	excluded	19=this study measures protein abundance. Gene expression was measured only in silico.
10.3390/diagnostics11101828	excluded	20
10.3390/ijms18061281	excluded	20
10.3390/ijms21082783	excluded	20
10.3390/ijms21217812	excluded	20
10.3390/jcm4071369	excluded	20
10.3390/life11040320	excluded	20
10.3390/life11101096	excluded	20
10.3892/etm.2021.10355	included	1
10.3892/ol.2019.10024	excluded	11
10.3906/sag-2010-183	excluded	20
10.4103/IJPM.IJPM_852_18	excluded	7
10.4111/icu.2020.61.4.411	included	1
10.5152/tud.2019.19163	excluded	20
10.5430/jst.v10n2p1	excluded	19= European American (UA) patients vs African American (UA) patients
10.55730/1300-0144.5374	excluded	20
10.5812/ijcm.120188	included	1
10.5858/arpa.2017-0185-OA	excluded	7
10.7150/jca.6799	excluded	20
10.7754/Clin.Lab.2019.190620	excluded	not full text
WOS:000400550200015 (Int J Clin Exp Pathol 2017;10(4):4150-4161)	excluded	19= the results of RT-qPCR are not clear
WOS:000405843600024 (10.22377/ajp.v11i01.1104 )	excluded	not full text

## Sheet: sheet S5. Manual search
Record
PMID: 9622090
PMID: 29483498
PMID: 16820871 (https://doi.org/10.3892/ijo.29.2.305)
10.7150/jca.34564
10.3233/HAB-200424
10.22037/uj.v0i0.4935
10.1677/erc.1.01190
10.1677/ERC-06-0036
10.1186/s12967-017-1362-x
10.1186/s12885-015-1689-8
10.1186/1471-2407-10-315
10.1158/0008-5472.CAN-08-0144
10.1155/2014/972587
10.1111/j.1464-410X.2006.06427.x
10.1111/and.12974
10.1097/00005392-199909010-00092
10.1081/CNV-100000072
10.1038/sj.pcan.4500836
10.1038/sj.onc.1210809
10.1016/j.eururo.2008.04.105
10.1016/j.eururo.2007.11.034
10.1016/j.bbrc.2007.10.097
10.1016/j.bbrc.2004.02.091
10.1007/s13277-013-1439-y
10.1002/pros.22826
10.1002/pros.20929
10.1002/pros.20134
10.1002/pros.1056
10.1002/ijc.20773
10.1038/sj.bjc.6602630

## Sheet: Sheet S6. Data extraction
Record	Publication	Country	Date	nº total patient	nº cancer	nº controls	Age	lower range	higher range	Cancer treatment	Clinical study design	Target Symbol	Technique	biological sample	Statistical method	value	Fold Change	PSA	GLEASON
PMID:19148481 (10.3892/ijo_00000170)	Arencibia J., et al.	Spain	2009	16	16	16	not reported	not reported	not reported	not reported	not reported	TSPAN13	RT-qPCR	tissue	tests were two-sided	p=0,05	>2-fold	0-10 (80.39), 10-20 (88), 20 (66.6)	6( <=6), 9 ( 7), 1 (9)
PMID:12792797 (https://doi.org/10.3892/ijo.23.1.221)	Fuessel S., et al.	Germany	2003	40	40	40	64	54	78	radical prostatectomy	not reported	trp-p8	RT-qPCR	tissue	t-test	p≤0,0048	not reported	< 2.5 (5), 2.6-3.9 (5)m 15 (4-10), 15 (> a 10)	Pca low grade (1-GS, GS 2-6; n=23) and Pca high grad3 (h-GS, GS 7-10; n=17)
PMID:11507037	Welsh J., et al.	USA	2001	33	23 primary cancer+ 1 metastasis	9	54.6	43	66	prostatectomy	not reported	MIC-1, hepsin	RT-PCR	tissue	unpaired t test	p=0,05	>5-fold	N: 2.6-3.9= 14-10= 3, 10-20= 5; M: 9.7 R(3.1-14.4); PCA: 4-9.9= 2; 10-19.9= 18; 20-30= 43 M=15.8 (9.8-23.6)	GS 5 1 GS 6 7 GS 7 9 GS 8 4 GS 9 2
10.5812/ijcm.120188	Ahani M., et al.	Iran	2022	100	50	50	60.33	PCa: 56.6 BPH:55.9	PCa: 64.02 BPH:64.64	not reported	not reported	STAT3	RT-qPCR	tissue	unpaired t test	p=0,001	>3-fold	BPH: 0.5-2.55 (23); 2.55-5.5 (20); 5.5-12.65 (4); 12.56-51 -(1) non-calculated (2), PCA: 0.5-2.55 (0); 2.55-5.5 (4); 5.5-12.65 (19); 12.56-51 -(22) nocalculado (5)	GS(3+4)7 26 GS(4+3)7 15 GS8 3 GS 9-10 6
10.4111/icu.2020.61.4.411	Kang H., et al.	Corea	2020	20	10	10	PCa: 70.6 BPH: 72.6	PCa: 62.3 BPH: 65.1	PCa: 78.9 BPH: 80.1	radical prostatectomy/ palliative transurethral resection	not reported	PDLIM5, GDF-15, THBS4	RT-qPCR	Urine	Mann Whitney U test	p=0,0001	>4-fold	Patients CP (19.75 +5.99 ng/mL) (range <10 3; > 10 7) BPH (2.07 + 1.01ng/mL) (range <10 10; >10 0)	not reported
10.3892/etm.2021.10355	Chen S., et al.	China	2021	75	35	40	PCa: 65 BPH: 64	46	87	radical prostatectomy	not reported	SPC24, NDC80, BUB1	RT-qPCR	tissue	unpaired t test, Chi-square, exacta de Fisher	p <0,05	not reported	PCa (Positive (>4.0 ng/ml); 31 (low/negative 22, high 9); Negative (≤4.0 ng/ml); 4 (low/negative 0, high 4); Normal (Positive (>4.0 ng/ml); 29 (low/negative 22, high 7); Negative (≤4.0 ng/ml); 11 (low/negative 7, high 4).	tissue cancer: GS I and GS III (17; low/negative 14 and high 3), GS IV and GS V (18; low/negative 8 and high 10). BPH: GS I and GS III (7; low/negative 5 and high 2), GS IV and GS V (33; low/negative 24 and high 9).
10.3390/cancers15030789	Yazbek Hanna M., et al.	United Kingdom	2023	76	40	36	PCa: 70 BPH: 66	not reported	not reported	not reported	not reported	HOXC6	RT-qPCR	urine	not reported	p=0,022	>2-3-fold	prostate cancer 9.1 ng/mL (5.4) ; non cancer 6.3 ng/mL (4.0)	GG1 (6, 26%) GG2 (17, 74%) GG3 (6, 35 %) GG ≥ 4 (11, 65%)
10.3233/CBM-2009-0109	Talesa V., et al.	Italia	2009	90	44	46	PCa: 68.6 BPH: 65.3	PCa: 51 BPH: 49	PCa: 82 BPH: 76	not reported	not reported	PSA, PSMA	RT-qPCR	urine	Chi-square	PSA (p=0,000), PSMA (p=0,016)	not reported	tPSA (ng/ml) BPH and PCa were 7.4 ± 4.9 (mean ± SD), range 0.67–28.86, median = 6.5, and 14.6 ± 27.7 (mean ± SD), range 0.16–171.26, median = 7.7	not reported
10.18632/oncotarget.6899	Royo F., et al.	Spain	2016	29	15	14	PCa: 66 BPH: 69	PCa: 54 BPH: 56	PCa: 73 BPH: 82	radical prostatectomy	not reported	CDH3	RT-qPCR	tissue	Mann Whitney U test	p=0,018	not reported	pSA Pca: (3.23-20.11) 19.2	<=6 : 8, 7: 9, 8-10: 2
10.18632/oncotarget.4430	Zhu J., et al.	China	2015	29	21	8	PCa: 73 BPH: 61.5	PCa: 55 BPH: 38	PCa: 87 BPH: 84	radical prostatectomy	not reported	COL4A2, HSPB1, ITGB3	RT-qPCR	tissue	Student T test	p=0,05	COL4A2 (0,2 fold), HSPB1 (0,13 fold), ITGB3 (0,64 fold)	not reported	2 a 6 =8 (38%) 7 (3+4)= 3 (14%) 7 (4+3)= 2 (10%) 8 a 10 = 8 (38%) Datos insuficientes 0 (0%)
10.18632/oncotarget.2365	Neen A., et al.	Germany	2014	39	24	15	PCa: 62.2 BPH: 65.8	PCa: 53 BPH: 54	PCa: 71 BPH: 79	radical prostatectomy	not reported	AGR2	RT-qPCR	urine	Mann Whitney U test	P=0,0001	not reported	PCa (mean 11.66 ng/mL/SD 9.08 range 3 ng/mL to 33.5ng/mL) BPH (mean 5.24 ng/mL/SD 2.8 range 1.29 ng/mL to 10.4ng/mL)	6= 0/24 (0,0) 7= 21/24 (87,5) 8 a 10 = 3/24 (12,5)
10.18632/oncotarget.22289	Shan M., et al.	China	2017	105	57	48	PCa:70 BPH: 66.3	PCa: 62.4 BPH: 54.2	PCa: 77.6 BPH: 74.4	not reported	not reported	ITGBL1, HOXA7, KRT15, TGM4	RT-qPCR	tissue	Student T test	ITGBL1 p<0,0001 , HOXA7 p<0,006, KRT15, p<0,005 TGM4 p<0,0001	not reported	Pca < 4 (0), 4-10 (6 (10.5%), 10-20 (5 (8.7%), > 20 (46 (80.7%)	<6: 10 (17.5%), 7-10: 47 (82.5%)
10.1590/S1677-5538.IBJU.2014.0036	Nodouzi V., et al.	Iran	2015	81	45	36	68	49	83	radical prostatectomy	not reported	NKX3.1, PTEN	RT-qPCR	tissue	Chi-square	p=0.0001	NKX3.1< 0,155-fold, PTEN <0,003-fold	CP 17,82 ± 2,13 ng/mL y HBP 7,71 ± 1,80 ng/mL	4 -10
10.1590/S1415-47572006000200001	Meola J., et al.	Brazil	2006	29	15	14	69	49	87	radical prostatectomy	not reported	KLK2	SQ-PCR	tissue/Blood	Kruskal-Wallis test	p= 0,0001	not reported	Mean PCa 16.59 maximum 192 ng/mL, minimum 1.2 ng/mL and HBP 5.75 ng/mL maximum 18.5 ng/mL, minimum 1.1 ng/mL	<=6: 11; 7 (12), 8-10 (2)
10.1373/clinchem.2008.103788	Korbakis D., et al.	Greece	2009	103	53	50	PCa:65.1 BPH: 69.5	PCa: 52.5 BPH: 48	PCa: 84 BPH: 88	not reported	not reported	KLK5	RT-qPCR	tissue	Student T test	p= 0,001	not reported	BPH mean 5.75 ng/mL(SD 0.54) MIN 0.40–MAX 25.5: CP mean 9.33 ng/mL(SD 0.76) MIN 2.0–MAX 41.8	16 (30%) patients had a Gleason’s score < 6, 34 (64.2%) > 6, and 3 (5.7%) unknown.
10.1371/journal.pone.0154507	Motamedinia P., et al.	USA	2016	123	PCA: 37, Bx +: 39	Biopsy (-):39	Pca: 65, Bx-: 68, Bx+:69	Pca: 56.7 Bx-: 64 Bx+:60.3	Pca: 73.3 Bx-: 72 Bx+:77.7	post-radical prostatectomy	pilot study	BIRC5, ERG,TMPRSS2:ERG, TMPRSS2	RT-qPCR	urine	Student T test	BIRC5 (p=0,004), ERG(p=0,003),TMPRSS2:ERG (p=0,013), TMPRSS2 (p=0,019), TMPRSS2:ERG in tissue: 0.009	TMPRSS2:ERG in tissue: 98 fold	Pca: 0 ng/mL Bx +: 6,65 + 4,93ng/mL Biopsy (-): 5,31 + 3,89	Bx + : <=6: 10 (29%; 7: 19 (54%); 8-10 (6 (17%) Bx- <= 6 (24 (52%); 7 : 19 (41%); 8-10 (3 (7%)
10.1371/journal.pone.0050953	Heni M., et al.	Germany	2012	65	35	BPH: 23 Bening tissue adjacent: 30	Pca:65, BPH: 67, Bening Tissue adjacent: 65.7	Pca:57.8 BPH: 59.4 Bening Tissue adjacent: 59.9	Pca:69.8 BPH: 75.4 Bening Tissue adjacent: 71.5	radical prostatectomy	not reported	INSR transcript variant X2/transcript variant X1	RT-qPCR	tissue	Anova	IRS-2 a IRS-1 p=<0,05	not reported	Not reported	7 (11); 8-10 (24)
10.1371/journal.pone.0034875	Bai V., et al.	USA	2012	52	33	19	66	53	82	not reported	not reported	RNF19A	RT-qPCR	blood	Student T test	p = 0,0066	>2fold	Mean PCa (6.4 ng/mL) min 1.3 max 33.4	GS 6 8 (24%), GS7 18 (55%), GS 8A10 7 (21%).
10.1186/s12935-019-0835-9	Vieira T., et al.	Portugal	2019	257	197	prostatic intraepithelial neoplasia (PIN): 45 Normal (MNPT): 15	64	PCa: 49, PIN: 51, MNTP: 45	PCa: 75 PIN: 75 MNTP: 80	radical prostatectomy	not reported	MacroH2A1.1, QKI, DDX17	RT-qPCR	tissue	Kruskal-Wallis test	p=<0,0001	MacroH2A1.1 (1,33-fold), QKI (1,65-fold), DDX17 (2,11-fold)	PCA: 8.3 (2.9-23);	6: 67 (34%); 7 : 115 (58.4%); 8-10 : 15 (7.6%)
10.1186/s12935-017-0411-0	Hu., et al.	China	2017	20	20	20	66	46	86	radical prostatectomy	not reported	Rab25	RT-qPCR	tissue	Student T test	p=<0,001	not reported	CP <4ng/mL 5 Y >4 ng/mL 15.	GS < 7 11. GS >7 9.
10.1093/carcin/bgt156	Abd Elmageed Z., et al	USA	2013	30	30	30	57.9	46	70	not reported	not reported	ER β	RT-qPCR	tissue	Dunnett's post hoc multiple comparison test	p=0,01	>3-fold	AA= 5.07+- 2.19 (2.7-7.5/ CC 4.43+-1.86 (3.6-9.8	Africa: <=6: 4/ cauca 3; 7 (AA= 5/CA= 7; 8-10 (AA=5/6)
10.1080/00032710802568655	Alonso V. et al	Brazil	2009	20	10	10	Pca:63.8 BPH: 66	not reported	not reported	radical prostatectomy	not reported	AR, CEACAM-1, OPN-1, PSMA	RT-PCR	tissue	Student T test	p< 0.05	AR (1.50-fold), CEACAM-1(1.65-fold), OPN-1 (1.51-fold), and PSMA (1.64-fold)	PSA serum levels in PCa 11.94 (range from 8.9 to 18.5) and BPH 6.86 (range from 1.2 to 13.7).	< 7 and pT1 (4=10), pT2 (4=10), and pT3 (2=10).
10.1038/pcan.2010.48	Hellwinkel OJC., et al.	Germany	2011	46	22	24	61.5	41	70	radical prostatectomy	not reported	PSMC4, PSMB5, NEDD4L	RT-qPCR	tissue	wilconson test	PSMC4 (p=0,027), PSMB5 (p=0,001) NEDD4L (p=0,011)	PSMC4 (1,57-fold) PSMB5 (2-fold), E3 NEDD4L (2,75-fold)	CP 8,9 ng/mL min 1,91 ng/mL Y max 27,43.	GS (3+3) 7. GS (3+4) 4. GS (4+3) 5. GS (4+4) 3. GS (4+5) 2. GS (5+4) 1.
10.1016/S0090-4295(02)02443-3	Nakamura T., et al.	Germany	2003	76	76	76	62.6	48	75	radical retropubic prostatectomy	not reported	KLK11	RT-qPCR	tissue	wilconson test	p=0,056	not reported	Not reported	GS < =6 33. GS >6 37. unknow 6.
10.1016/j.yexmp.2013.02.002	Matos A., et al.	Brazil	2013	37	24	13	not reported	not reported	not reported	radical prostatectomy	not reported	TSP2	RT-qPCR	tissue	Student T test	p=0,005	not reported	Not reported	Not reported
10.1016/j.yexmp.2011.09.014	Tilli T., et al.	Brazil	2012	70	40	30	Pca:67 BPH: 69.5	Pca:41 BPH: 58	Pca:74 BPH: 87	prostatectomy	not reported	OPN	RT-qPCR	tissue	Mann Whitney U test	p=0,01	4 fold	CP 7.51 (0.30-21.1) ; BPH median 4.15 ng/mL min 0.20 ng/mLmax 24.28 ng/mL	GS < 7 15. GS >=7 25.
10.1016/j.urolonc.2016.02.017	Malentacchi F., et al	Italy	2016	114	25	89	not reported	not reported	not reported	not reported	not reported	CAIX	RT-qPCR	urine	Mann Whitney U test	p=0,001	not reported	Not reported	GS(3+3) 8 GS(3+4) 9 GS(4+5) 5 GS(5+3) 5
10.1016/j.urolonc.2011.04.001	Salami S., et al	USA	2013	45	15	30	Pca:65 BPH: 54	Pca:58 BPH: 56	Pca:87 BPH: 70	not reported	not reported	TMPRSS2-ERG	RT-qPCR	urine	univariate logistic regression	p=0,001	not reported	no prostate cancer 4.2 ng/ml [1.8–6.9] prostate cancer 6.5 ng/ml [3.8–22.30]	7 (47%) have a Gleason 7 or higher.
10.1016/j.urology.2011.01.020	Mahn R., et al	Germany	2011	55	37	18	not reported	not reported	not reported	prostatectomy radical	not reported	HPRT1	RT-qPCR	blood	not reported	p=0,05	not reported	8.34 (1.5-20.8)	<=6 = 4; 7 =3; 8-10= 3
10.1016/j.urology.2010.08.005	Ouyang B., et al.	USA	2011	23	23	23	59	not reported	not reported	radical prostatectomy	not reported	AMACR	RT-qPCR	tissue	Student´s t-test	p=0,05	not reported	less than 4= 2; 4-10= 2; more than 10: 3; unidentified: 16	<6: 1; 6-7: 15; 8-10: 7
10.1016/j.juro.2009.01.110	Ouyang B., et al	USA	2009	92	43	49	Pca:69.5 BPH: 61.7	Pca:59 BPH: 54.7	Pca:80 BPH: 68.7	not reported	not reported	AMACR	RT-qPCR	urine	univariate logistic regression	p=0,006	not reported	PCa <2.5ng/mL 5. 2.5–3.9 ng/mL 5. 4.-9.9 ng/mL 29. 10-20 (2), more than 20 (2)_ 8.8 (0.3-111); Nonprostate Ca. <2.5ng/mL 10. 2.5–3.9 ng/mL 12. 4-9.9 ng/mL (26). 10-20ng/mL 1. 4.56(0.6-12.4)	GS 5–6 35 (83.7%): GS 7–8 7 (16.3%).
10.1016/j.gene.2018.06.104	Zhang W., et al.	China	2018	23	23	23	61.01	not reported	not reported	not reported	not reported	ZNF154	RT-qPCR	tissue	Chi-square	p=0,004	not reported	0-3.9= 51; 4-10 (286), more than 10 153; unknown 8	<=6: 45; 7=248; 8-10 221
10.1016/j.gene.2017.12.038	Eryilmaz I., et al.	Turkey	2018	63	22	41	66.6	59.4	73.8	not reported	not reported	AMACR	RT-qPCR	tissue	Chi-square	p=0,034,p:0.0028	not reported	(4–10 ng/ mL) 18 (81.8%). (> 10 ng/ mL) 4 (18.2)	<=6: 10 (45.5); 7: 10 (45.5%); 8-10: 2 (9%)
10.1016/j.clinbiochem.2013.01.019	Väänänen R., et al.	Finland	2013	87	86	88	64	58	67	radical prostatectomy	not reported	PSCA	RT-PCR	tissue	univariate logistic regression	p=0,046	2,9 fold	Not reported	Gleason grades 2 or 3 =62. Gleason grades 4 or 5 = 24
10.1016/j.clinbiochem.2007.12.022	Pampalakis G., et al.	Greece	2008	16	9	7	66	54	80	Not reported	not reported	PSA-SV5	RT-PCR	tissue	Fisher’s Exact Test	p = 0,036	not reported	Not reported	Not reported
10.1016/j.cdp.2006.07.010	Schostak M., et al.	Germany	2006	112	57	55	not reported	not reported	not reported	radical prostatectomy	not reported	AMACR	RT-PCR	tissue	Student T test	p=0,0001	3,75-fold	Not reported	G1: 3 (5.3%); G2: 30 (52.6%); G3: 24 (42.1%)
10.1016/j.canlet.2005.05.005	Fuessel S., et al.	Germany	2006	106	106	106	64.4	47.9	78.1	radical prostatectomy	not reported	D-GPCR	QPCR (using the Light Cycler technology)	tissue	Student T test	p=0,0006	>3 fold	n 1.3 and 57.2 ng/ml (mean 11.6 ng/ml, median 8.3 ng/ml).	GS<7 (n = 28) GS>=7 (n = 78)
10.1016/j.acuro.2013.07.012	Mengual L., et al.	Spain	2014	158	113	45	Pca:62.6 BPH: 60.1	Pca:62 BPH: 45.3	Pca:63.2 BPH: 74.9	radical prostatectomy and cryotherapy	not reported	HOXC6, PDK4 y TMPRSS2-ERG	RT-qPCR	urine	Student T test	p=0,05	> 1,5 fold	PCa 7,7 ng/mL ± 0,3. (0 a 4ng/mL) 7. (4 a 10ng/mL) 80. >10 ng/mL 22. CONTROLS 3,5 g/mL ± 0,6.	GS≤ 6 7 (7%). GS7 78 (72%). GS ≥ 8 23 (21%)
10.1007/s13277-015-4619-0	Xiao K., et al.	China	2016	281	cohort 1: 88, Cohort 2: 39	cohort 1: 56, Cohort 2: 98	Pca:61 BPH: 66	not reported	not reported	prostatectomy	not reported	CCND1, LMTK2, FN1, EZH2, and GOLM1	RT-qPCR	tissue	Mann Whitney U test	p=0.0001	not reported	Not reported	<=6: 25 ; > 6: 220
10.1007/s12032-008-9120-9	He H., et al.	China	2008	60	23	BPH: 37, Normal: 3	Pca:70.16 BPH: 67.18 Normal: 35.7	Pca:68.2 BPH: 64.4 Normal: 33.6	Pca:71.45 BPH: 69.7 Normal: 37.7	not reported	not reported	PIM-1, hK2	RT-qPCR	tissue	Chi-square	vs normal. hK2 p=0,0068 y PIM-1 p=0,0071, vs BPH. hK2 p=0.0127 y PIM-1 p=0,023	not reported	Not reported	Not reported
10.1002/pros.23724	Erylmarz I., et al.	Turkey	2018	55	21	34	Pca:65.7 BPH: 66.4	Pca:58 BPH: 58.5	Pca:73.4 BPH: 74.3	not reported	not reported	AMACR, AR (androgen receptor), MMP2	RT-qPCR	tissue	fisher's exacta test	AMACR (p=0,016), AR (androgen receptor) (p=0,016), MMP2(p=0,013)	AMACR (≤6,31), AR (≤6,26)), MMP-9 (≤6,81))	PCa ng/mL (mean 6.89 ± ± SD 1.46) Pca negative mean 5.96 ± SD 1.83.	Not reported
10.1002/pros.22955	Mousavi S., et al.	Iran	2015	20	20	20	61	48	74	radical prostatectomy	not reported	Adenosine Receptor A2a (ADORA2A) (NM_000675), Adenosine A2b Receptor (ADORA2B) (NM_000676), Adenosine A3 Receptor (ADORA3) (NM_000677)	RT-PCR	tissue	Student T test	Adenosine Receptor A2a (ADORA2A) (NM_000675) (p=0,05), Adenosine A2b Receptor (ADORA2B) (NM_000676) (p=0,001), Adenosine A3 Receptor (ADORA3) (NM_000677) (p=0,05)	Adenosine Receptor A2a (ADORA2A) (NM_000675) (1,5-fold), Adenosine A2b Receptor (ADORA2B) (NM_000676) (2,4fold), Adenosine A3 Receptor (ADORA3) (NM_000677) (1,6-fold)	CP <10 ng/mL 8 (40%) 10–20 ng/mL 7 (35%) >20 ng/mL 5 (25%)	Grade I 3 (15%) Grade II 8 (40%) Grade III 9 (45%)
10.1002/pros.22667	Mavridis K., et al	Greece	2013	150	78	72	Pca:65 BPH: 70	Pca:52 BPH: 48	Pca:76 BPH: 86	radical prostatectomy	not reported	KLK15	RT-qPCR	tissue	Mann Whitney U test	p≤0.001	7,4 Fold	PCA: 9.11+-0.66 (2.20-41.8); BPH: 5.26+-0.68 (0.5-25.6)	GS < 6 25. GS 7. 43 GS>7 9.
10.1002/pros.10263	Yousef G., et al	Germany	2003	100	100	100	63	48	75	radical open or laparoscopic prostatectomy	not reported	KLK14	RT-qPCR	tissue	wilcoxon singned ranks test	p≤0,001	2,5-fold	Not reported	GS= 6 46. GS>6 47. was not available in 7 patients.
10.1001/jama.287.13.1662	Rubin M., et al.	USA	2002	28	28	28	not reported	not reported	not reported	radical prostatectomy	not reported	AMACR	RT-PCR	tissue	ANOVA	P < 0,05	not reported	Not reported	GS(3+3)6= 9. GS (3+4)7= 5. GS(4+4)8= 6
PMID: 9622090	Eid M., et al.	USA	1998	96	86	10	not reported	59	72	Transurethral resection or total prostatectomy	not reported	EGR-1	Hibridation in situ	tissue	Mann-Whitney rank-sum test.	p=0,001	not reported	Not reported	GS 5= 15. GS 6= 21. GS 7= 30. GS 8A10 =20
PMID: 29483498	Rosenberg E., et al.	Ukraine	2017	66	37	BPH: 16 Normal: 29	63	45	80	radical prostatectomy	not reported	EFNA5, FOS, IL1B, PLAU y TGFB1	RT-qPCR	tissue	Wilcoxon test	TGFB1 p= 0,0056 FOS p =0,0575; IL1B p =0,0866 y EFNA5 0,0584. PLAU p=0,038	>2-fold	Not reported	Not reported
PMID: 16820871 (https://doi.org/10.3892/ijo.29.2.305)	Soulitzis N., et al.	Greece	2006	84	42	42	Pca:68.5 BPH: 72	Pca:54 BPH: 57	Pca:82 BPH: 86	radical prostatectomy	not reported	VEGF, TGFB1, EGF	RT-PCR.	tissue	Chi-square	EGF (p=0,008), TGFB1 (p=0,002) VEGF (p=0,003)	not reported	CP mean 13.0 ng/mL ±SD 12.3 BPH mean 2.2 ng/mL SD ±1.7	GS 2a6 = 25 (59.5). GS 7a10 = 17 (40.5%).
10.7150/jca.34564	Carneiro I., et al.	Portugal	2019	110	94	16	63	Pca:50 Normal: 45	Pca:75 Normal: 80	radical prostatectomy	not reported	CD44, KRT14, WNT5A	RT-qPCR	tissue	Kruskal-Wallis test	CD44 (p=0,013), KRT14 (p=0,004) y WNT5A (p<0,001)	not reported	CP 9.75 ng/mL (2.0-25.4) NPT n.a.	GS <6= 27. GS (3+4)7= 26. GS (4+3)7= 27. GS 8 =5 GS 9= 9.
10.3233/HAB-200424	Mohammadi M., et al.	Iran	2020	120	40	BPH: 40, Normal: 40	Normal: 40	Pca: 60, Normal: 35	Pca: 80, Normal:40	prostate surgery, chemotherapyand radiotherapy	prospective case control	GSTP1, HDAC, DNMT3A, DNMT3B	RT-qPCR	blood	Student T test	GSTP1 (N:p=0,0001, BPH: 0.002), DNMT3A (p=0,005), DNMT3B (N: P=0.02, BPH p=0,04), HDAC (N: 0.0001, BPH p=0,04)	not reported	Not reported	Not reported
10.22037/uj.v0i0.4935	Jamali L., et al.	Iran	2020	100	50	BPH:50, Normal:50	Pca: 65.9, BPH: 66.3	Pca:55 BPH: 59	Pca:79 BPH: 79	not reported	case-control	DAXX, RARRES1, LAMP2, SPOP	RT-qPCR	tissue	Anova and kruskal-Wallis test	DAXX (p=0.001), SPOP (P=0.001), RARRES1 (Normal P=0.001, BPH p=0.011), LAMP2 (p=0.001)	not reported	mean 10.34±11.10 ng/mL	Not reported
10.1677/erc.1.01190	Fritzsche S., et al.	Germany	2006	49	49	9	68	55	76	radical prostatectomy	not reported	SPRY2	RT-PCR	tissue	correlación de Pearson	p=0,017	2-fold	Not reported	GS <6= 15. GS (3+4)7= 26. GS 8a10 = 8.
10.1677/ERC-06-0036	Engers R., et al.	Germany	2007	7	7	7	67	55	59	radical prostatectomy	not reported	Rac3	RT-PCR	tissue	Fisher´s exact test	p=0,018	3,10-fold	14.4+-12 ng/ml (range, 1.2–60.5 ng/ml)	Not reported
10.1186/s12967-017-1362-x	Shan J., et al.	Qatar	2017	22	22	22	69.2	59	82	not reported	not reported	BCL2, KRAS, PTEN	RT-qPCR	tissue	Student T test	BCL2 (p=0,006), KRAS (p=0,007), PTEN (p=0,010)	not reported	Not reported	<=6: 5; 7=5;
10.1186/s12885-015-1689-8	Demidenko R., et al.	Lituania	2015	16	10	6	Pca:62.9, Normal: 61.3	Pca:60.9, Normal: 60.3	Pca:64.9, Normal: 62.3	radical prostatectomy	not reported	ABCA8, ABCB1, ABCC6, ABCC9, ABCC10, ABCD2, ABCG2, ABCG4, ABCC4, ABCG1	RT-qPCR	tissue	Student T test	ABCA8 (p = 0.029), ABCB1 (p = 0,035), ABCC6 (p = 0,005), ABCC9 ( p < 0,001), ABCC10 (p = 0,030), ABCD2 (p < 0,001), ABCG2 (p = 0,003), ABCG4 (p < 0.001).Y ABCC4 (P=0,007), ABCG1 (p=0,029)	ABCA8 (FC 2,03), ABCB1 (FC 1,52), ABCC6 (FC 5,67), ABCC9 (FC ​​2,77), ABCC10 (FC 1,24), ABCD2 (FC 2,44), ABCG2 (FC 2,22), ABCG4 (FC 2,14) y ABCC4 (FC 2,49), ABCG1 (FC 1,48)	CP mean 11.07 mg/dL ± 3.03 NPT	GS 6= 3. GS >=7= 7
10.1186/1471-2407-10-315	Harries L. et al.	United Kingdom	2010	60	21	39	83	not reported	not reported	8/19 had been exposed to hormonae treatment (Pca) and 6/37 BPH	not reported	LMTK2, SLC22A3, CTBP2, MSMB, HNF1B	RT-PCR	tissue	Mann Whitney U test	LMTK2 ( p=2,4 × 10-7), SLC22A3 (p=0,015), CTBP2 (p=0,008)), MSMB (p=4,0x10-10), HNF1B (p=2,9x10-9)	not reported	Not reported	GS 6o 7= 57% GS 8 a10 43%
10.1158/0008-5472.CAN-08-0144	Ambs S., et al.	USA	2008	60	60	16	60	47	73	prostatectomy	not reported	DICER, DGCR8	RT-qPCR	tissue	Two sided t-test	p=0,001	Dicer 4,5-fold; DGCR8 4,1-fold	6.1 ng/mL (1.3–47.7)	GS <7 =15 (25). GS >7 =45 (75)
10.1155/2014/972587	Janabi O., et al.	Germany	2014	132	132	132	65	46	78	radical prostatectomy	not reported	uPA,	qPCR	tissue	Mann Whitney U test	P= 0,004	not reported	Not reported	GS<7 = 35. GS 7= 56. GS >7 =41.
10.1111/j.1464-410X.2006.06427.x	van der Heul-Nieuwenhuijsen L,. et al.	Netherlands	2006	9	9	9	not reported	not reported	not reported	9 radical prostatectomy, 1 total cystectomy (chemotherapy)	not reported	ASPA, FLJ10970, BST2, COCH, THBS4	RT-PCR	tissue	Paried T test	P < 0.01	not reported	CP mean 9,6 ng/ml. max 22 min 2,5.	Not reported
10.1111/and.12974	Huang T., et al.	China	2018	103	34	BPH: 42, BPH+HPP: 27	Pca:65, BPH: 62, BPH+Histological prostate patient : 67	Pca:52 BPH: 45, BPH+Histological prostate patient : 48	Pca:74 BPH: 76, BPH+Histological prostate patient : 81	Laparoscopic radical prostatectomy	not reported	iNOS, VEGF, IL-2, IL-8, TNF-A, AR	RT-PCR	tissue	Fisher's exact	iNOS (p=0,003), VEGF (p=0,000), IL-2(p=0,009), IL-8 (p=0,003, TNF-a(p=0,002), AR (p=0,006)	not reported	Not reported	Not reported
10.1097/00005392-199909010-00092	Colombel M., et al.	Francia	1999	153	108	45	not reported	not reported	not reported	radical prostatectomy	not reported	PS2	RT-PCR	tissue	Chi-square	P < 0,001	not reported	PCa Clinical stage T1c 11.58 ng/mL. Pca Clinical stage T2 9.67ng/mL. BPH 7.4 ng/mL	6.5+-0.74; 6.28+- 0.45
10.1081/CNV-100000072	Figueroa J. et al	USA	2001	23	23	23	not reported	not reported	not reported	radical prostatectomy	not reported	IGF-I	RNAse protection assays	tissue	student T test	P=0,014	not reported	Not reported	GS (7a10)= 5. GS (2a6)=18.
10.1038/sj.pcan.4500836	Xu LL., et al.	USA	2005	110	110	110	not reported	not reported	not reported	radical prostatectomy	not reported	PSGR	RT-qPCR	tissue	Chi-square	P<0,0001	>1,5-fold	< 4 ng/mL =15 (%). De 4.1 a 10 ng/ml =69 (.9. > 10 ng/ml =25	Not reported
10.1038/sj.onc.1210809	Ozen M., et al.	USA	2008	61	61	19	not reported	not reported	not reported	Radical prostatectomy	not reported	EIF4EBP1	RT-PCR	tissue	two-sided t-test	p=0,01	not reported	Not reported	Not reported
10.1016/j.eururo.2008.04.105	Schlomm T., et al.	Germany	2009	114	62	Low risk PCa: 32, Intermediate risk Pca: 20	Pca: 62.4, LRPCa: 64.5 IRPCa: 61.6	not reported	not reported	Not reported	not reported	FOS, EGR1, MYC, TFRC, FOLH1	RT-PCR	tissue	univariable and multivariable logistic regression models	p= 0,002	0,30 , 0,52, 1,67, 1,87- 1,93 fold	7.5 (5.6-8.6)	<=6: 21; 7: 37; 8-10(4)
10.1016/j.eururo.2007.11.034	Fritzche F., et al.	Germany	2007	25	25	25	62	47	74	prostatectomy	not reported	ADAM9	RT-PCR	tissue	student T test	p=0,0002	not reported	0.03-150 (9.4); <= 9.4 87; > 82	<=6: 89; 7: 56; 8-10: 52
10.1016/j.bbrc.2007.10.097	Nakaya H., et al.	Brazil	2007	11	11	11	not reported	not reported	not reported	not reported	not reported	TLE3	RT-qPCR	tissue	student T test	p=0,01	6-17fold	Not reported	<=6: 2; 7 :7; 8-10 2
10.1016/j.bbrc.2004.02.091	Louro R., et al.	Brazil	2004	9	4	5	not reported	not reported	not reported	radical prostatectomy	not reported	RASL11A	RT-qPCR	tissue	student T test	p=0,00065	2,3-fold	Not reported	Not reported
10.1007/s13277-013-1439-y	Zhang D., et al.	China	2014	70	70	70	not reported	not reported	not reported	radical prostatectomy	not reported	Smad4	RT-PCR	tissue	Student T test	p=0,001	not reported	Pca < =10 ng/ml= 49 >10 ng/ml = 91 (n=140);	GS <7 =99. GS >7 =23
10.1002/pros.22826	Chen Z., et al.	USA	2014	15	15	4	63.5	51	74	radical prostatectomy	not reported	GCNT1	RT-PCR	tissue	Student T test	p= 0,001	not reported	CP mean 12.51 ng/ml min 3.4 max 38.48	<=6: 3; 7 : (6); 8-10 (1)
10.1002/pros.20929	Walton T., et al.	United Kingdom	2009	11	11	6	not reported	not reported	not reported	radical prostatectomy: 8, TURP:3	not reported	Erβ, PGR	RT-qPCR	tissue	Mann Whitney U test	Erβ p=0,01, PGR p=0,05	Erβ> 4,5 fold	not reported	G8-10 (3); G7: 5; 8-10 (3)
10.1002/pros.20134	Xu C. et al.	Germany	2005	26	26	19	63	47	72	prostatectomy	not reported	CD59	RT-PCR	tissue	wilcoxon signed rank test	p = 0,0295	not reported	less than or equal to 9.1 (43); more than 9.1 (42)	<=6 : 8; 7: 12; 8-10 : 10
10.1002/pros.1056	Chetcuti A., et al.	Australia	2001	13	6	7	Pca: 68, Normal: 62	Pca: 63 Normal: 54.8	Pca: 72, Normal: 69.2	radical prostatectomy	not reported	ID-1, MCP-1, TGF-B1, TNFR1, GSTM1	RT-PCR	tissue	StatView software	p=<0,05	ID-1(-4,07-fold), MCP-1 (-3,71-fold), TGF-B1 (-3,37-fold), TNFR1 (--3,04-fold), GSTM1 (-3,00-fold)	not reported	5-7 (4)
10.1002/ijc.20773	Moore S., et al.	USA	2005	12	12	12	not reported	not reported	not reported	radical prostatectomy	not reported	AMACR, GSTP1, SCD	QPCR	tissue	not reported	p = 0,001	GSTP1: since -1.5 fold to 1 fold, AMACR: 2-4 fold, SCD: since -2 fold to 2 fold	not reported	not reported
10.1038/sj.bjc.6602630	Riddick A., et al.	United Kingdom	2005	67	44	23	not reported	52	68	radical prostatectomy	not reported	MMP2, MMP10, MMP15, MMP23, MMP24, MMP25, MMP26, TIMP3, TIMP4, RECK, Hepsin, MTSP1, uPA, PAI1, PAI2, Maspin	RT-qPCR	tissue	Mann Whitney U test	MMP2 (p=0,004), MMP10(p=0,016), MMP15(p=0,0001), MMP23(p=0,0001), MMP24(p=0,014), MMP25(p=0,003), MMP26(p=0,0001), TIMP3(p=0,001), TIMP4(p=0,004), RECK(p=0,0001), Hepsin(p=0,0001), MTSP1(p=0,0001), uPA(p=0,04), PAI1(p=0,001), PAI2(p=0,032), Maspin(p=0,001)	MMP-26: >30-fold,	not reported	GS 5 a6 =4. GS7=25. GS 8 a 10= 15
				5003	3128	2353

## Sheet: Sheet S7. Quality of studies
Record	TOTAL SCORE	Quality score
PMID:19148481 (10.3892/ijo_00000170)	13	0.65
PMID:12792797	13	0.65
PMID:11507037	12	0.6
10.5812/ijcm.120188	17	0.85
10.4111/icu.2020.61.4.411	16	0.8
10.3892/etm.2021.10355	13	0.65
10.3390/cancers15030789	16	0.8
10.3233/CBM-2009-0109	12	0.6
10.18632/oncotarget.6899	13	0.65
10.18632/oncotarget.4430	11	0.55
10.18632/oncotarget.2365	10	0.5
10.18632/oncotarget.22289	9	0.45
10.1590/S1677-5538.IBJU.2014.0036	13	0.65
10.1590/S1415-47572006000200001	9	0.45
10.1373/clinchem.2008.103788	12	0.6
10.1371/journal.pone.0154507	11	0.55
10.1371/journal.pone.0050953	8	0.4
10.1371/journal.pone.0034875	10	0.5
10.1186/s12935-019-0835-9	15	0.75
10.1186/s12935-017-0411-0	14	0.7
10.1093/carcin/bgt156	12	0.6
10.1080/00032710802568655	15	0.75
10.1038/pcan.2010.48	10	0.5
10.1016/S0090-4295(02)02443-3	16	0.8
10.1016/j.yexmp.2013.02.002	17	0.85
10.1016/j.yexmp.2011.09.014	14	0.7
10.1016/j.urolonc.2016.02.017	12	0.6
10.1016/j.urolonc.2011.04.001	16	0.8
10.1016/j.urology.2011.01.020	14	0.7
10.1016/j.urology.2010.08.005	12	0.6
10.1016/j.juro.2009.01.110	16	0.8
10.1016/j.gene.2018.06.104	18	0.9
10.1016/j.gene.2017.12.038	14	0.7
10.1016/j.clinbiochem.2013.01.019	14	0.7
10.1016/j.clinbiochem.2007.12.022	10	0.5
10.1016/j.cdp.2006.07.010	14	0.7
10.1016/j.canlet.2005.05.005	13	0.65
10.1016/j.acuro.2013.07.012	13	0.65
10.1007/s13277-015-4619-0	12	0.6
10.1007/s12032-008-9120-9	12	0.6
10.1002/pros.23724	16	0.8
10.1002/pros.22955	11	0.55
10.1002/pros.22667	19	0.95
10.1002/pros.10263	18	0.9
10.1001/jama.287.13.1662	11	0.55
PMID: 9622090	14	0.7
PMID: 29483498	15	0.75
PMID: 16820871 (https://doi.org/10.3892/ijo.29.2.305)	16	0.8
10.7150/jca.34564	13	0.65
10.3233/HAB-200424	9	0.45
10.22037/uj.v0i0.4935	9	0.45
10.1677/erc.1.01190	14	0.7
10.1677/ERC-06-0036	13	0.65
10.1186/s12967-017-1362-x	15	0.75
10.1186/s12885-015-1689-8	13	0.65
10.1186/1471-2407-10-315	11	0.55
10.1158/0008-5472.CAN-08-0144	15	0.75
10.1155/2014/972587	13	0.65
10.1111/j.1464-410X.2006.06427.x	16	0.8
10.1111/and.12974	14	0.7
10.1097/00005392-199909010-00092	12	0.6
10.1081/CNV-100000072	14	0.7
10.1038/sj.pcan.4500836	14	0.7
10.1038/sj.onc.1210809	14	0.7
10.1016/j.eururo.2008.04.105	11	0.55
10.1016/j.eururo.2007.11.034	13	0.65
10.1016/j.bbrc.2007.10.097	12	0.6
10.1016/j.bbrc.2004.02.091	12	0.6
10.1007/s13277-013-1439-y	15	0.75
10.1002/pros.22826	13	0.65
10.1002/pros.20929	10	0.5
10.1002/pros.20134	14	0.7
10.1002/pros.1056	10	0.5
10.1002/ijc.20773	11	0.55
10.1038/sj.bjc.6602630	14	0.7

## Sheet: Sheet S8. Targets for in silico
All Targets	Oficial Symbol and unique https://www.ncbi.nlm.nih.gov/gene/ june 18, 2024	Input STRING	n patients	continent	n papers
ABCA8	ABCA8	ABCA8	16	Europe	1
ABCB1	ABCB1	ABCB1	16	Europe	1
ABCC10	ABCC10	ABCC10	16	Europe	1
ABCC4	ABCC4	ABCC4	16	Europe	1
ABCC6	ABCC6	ABCC6	16	Europe	1
ABCC9	ABCC9	ABCC9	16	Europe	1
ABCD2	ABCD2	ABCD2	16	Europe	1
ABCG1	ABCG1	ABCG1	16	Europe	1
ABCG2	ABCG2	ABCG2	16	Europe	1
ABCG4	ABCG4	ABCG4	16	Europe	1
ADAM9	ADAM9	ADAM9	25	Europe	1
ADORA2A	ADORA2A	ADORA2A	20	Asia	1
ADORA2B	ADORA2B	ADORA2B	20	Asia	1
ADORA3	ADORA3	ADORA3	20	Asia	1
AGR2	AGR2	AGR2	39	Europe	1
AMACR	AMACR	AMACR	385	Asia, Europe y America	7
AMACR	AR	AR	175	Asia, America	3
AMACR	ASPA	ASPA	9	Europe	1
AMACR	BCL2	BCL2	22	Asia	1
AMACR	BIRC5	BIRC5	123	America	1
AMACR	BST2	BST2	9	Europe	1
AMACR	BUB1	BUB1	75	Asia	1
AR	CA9 (CAIX)	CA9	114	Europe	1
AR	CCL2 (MCP-1)	CCL2	13	Oceania	1
AR	CCND1	CCND1	144	Asia	1
ASPA	CD44	CD44	110	Europe	1
BCL2	CD59	CD59	26	Europe	1
BIRC5	CDH3	CDH3	29	Europe	1
BST2	CEACAM1 (CEACAM-1)	CEACAM1	20	America	1
BUB1	COCH	COCH	9	Europe	1
CAIX	COL4A2	COL4A2	29	Asia	1
CCND1	CTBP2	CTBP2	60	Europe	1
CD44	CXCL8 (IL-8)	CXCL8	103	Asia	1
CD59	DAXX	DAXX	100	Asia	1
CDH3	DDX17	DDX17	257	Europe	1
CEACAM-1	DGCR8	DGCR8	60	America	1
COCH	DICER1 (DICER)	DICER1	60	America	1
COL4A2	DNMT3A	DNMT3A	120	Asia	1
CTBP2	DNMT3B	DNMT3B	120	Asia	1
D-GPCR	EFNA5	EFNA5	66	Europe	1
DAXX	EGF	EGF	84	Europe	1
DDX17	EGR1	EGR1	114	Europe	1
DGCR8	EIF4EBP1	EIF4EBP1	61	America	1
DICER	ERG	ERG	123	Europe	1
DNMT3A	ESR2 (Erβ )	ESR2	11+30	America, Europe	2
DNMT3B	EZH2	EZH2	228	Asia	1
EFNA5	FN1	FN1	228	Asia	1
EGF	FOLH1 (PSMA)	FOLH1	90	America, Europe	2
EGR-1	FOS	FOS	66	Europe	2
EGR1	GCNT1	GCNT1	19	America	1
EIF4EBP1	GDF15 (MIC-1)	GDF15	32	America	1
ERG	GOLM1	GOLM1	281	Asia	1
ERβ	GSTM1	GSTM1	13	Oceania	1
Erβ	GSTP1	GSTP1	12	Asia, America	2
EZH2	HDAC9 (HDAC)	HDAC9	120	Asia	1
FLJ10970	HK2	HK2	60	Asia	1
FN1	HNF1B	HNF1B	60	Europe	1
FOLH1	HOXA7	HOXA7	105	Asia	1
FOS	HOXC6	HOXC6	158	Europe	2
FOS	HPN (hepsin)	HPN	99	America, Europe	2
GCNT1	HPRT1	HPRT1	55	Europe	1
GDF-15	HSPB1	HSPB1	29	Asia	1
GOLM1	ID1 (ID-1)	ID1	13	Oceania	1
GSTM1	IGFI (IGF-I)	IGFI	23	America	1
GSTP1	IL1B	IL1B	66	Europe	1
GSTP1	IL2 (IL-2)	IL2	103	Asia	1
HDAC	INSR	INSR	65	Europe	1
hepsin	ITGB3	ITGB3	29	Asia	1
Hepsin	ITGBL1	ITGBL1	105	Asia	1
hK2	KLK11	KLK11	76	Europe	1
HNF1B	KLK14	KLK14	100	Europe	1
HOXA7	KLK15	KLK15	150	Europe	1
HOXC6	KLK2	KLK2	29	America	1
HOXC6	KLK3 (PSA)	KLK3	106	Europe	2
HPN	KLK5	KLK5	103	Europe	1
HPRT1	KRAS	KRAS	22	Asia	1
HSPB1	KRT14	KRT14	110	Europe	1
ID-1	KRT15	KRT15	105	Asia	1
IGF-I	LAMP2	LAMP2	100	Asia	1
IL-2	LMTK2	LMTK2	60	Europe	1
IL-8	MACROH2A1	MACROH2A1	257	Europe	1
IL1B	MMP10	MMP10	67	Europe	1
iNOS	MMP15	MMP15	67	Europe	1
INSR	MMP2	MMP2	122	Asia, Europe	2
ITGB3	MMP23 (KCNA3)	MMP24	67	Europe	1
ITGBL1	MMP24	MMP25	67	Europe	1
KLK11	MMP25	MMP26	67	Europe	1
KLK14	MMP26	MSMB	60	Europe	1
KLK15	MSMB	MYC	114	Europe	1
KLK2	MYC	NDC80	75	Asia	1
KLK5	NDC80	NEDD4L	46	Europe	1
KRAS	NEDD4L	NKX3-1	81	Asia	1
KRT14	NKX3-1 (NKX3.1)	NOS2	103	Asia	1
KRT15	NOS2 (iNOS)	OPHN1	20	America	1
LAMP2	OPHN1 (OPN-1)	OR51E1	106	Europe	1
LMTK2	OR51E1 (D-GPCR)	OR51E2	110	America	1
LMTK2	OR51E2 (PSGR)	PDK4	158	Europe	1
MacroH2A1.1	PDK4	PDLIM5	20	Asia	1
Maspin	PDLIM5	PGR	11	Europe	1
MCP-1	PGR	PIM1	60	Asia	1
MIC-1	PIM1 (PIM-1)	PLAU	132	Europe	3
MMP10	PLAU (uPA)	PSCA	87	Europe	1
MMP15	PSCA	PSMB5	46	Europe	1
MMP2	PSMB5	PSMC4	46	Europe	1
MMP2	PSMC4	PTEN	22	Asia	2
MMP23	PTEN	QKI	257	Europe	1
MMP24	QKI	RAB25	20	Asia	1
MMP25	RAB25	RAC3	7	Europe	1
MMP26	RAC3	RARRES1	100	Asia	1
MSMB	RARRES1	RASL11A	9	America	1
MTSP1	RASL11A	RECK	67	Europe	1
MYC	RECK	RNF19A	52	America	1
NDC80	RNF19A	SCD	12	America	1
NEDD4L	SCD	SERPINB2	67	Europe	1
NKX3.1	SERPINB2 (PAI2)	SERPINB5	67	Europe	1
OPN	SERPINB5 (maspin)	SERPINE1	67	Europe	1
OPN-1	SERPINE1 (PAI1)	SLC22A3	60	Europe	1
PAI1	SLC22A3	SMAD4	70	Asia	1
PAI2	SMAD4	SPC24	75	Asia	1
PDK4	SPC24	SPOP	100	Asia	1
PDLIM5	SPOP	SPP1	20	America	1
PGR	SPP1 (OPN)	SPRY2	49	Europe	1
PIM-1	SPRY2	ST14	67	Europe	1
PLAU	ST14 (MTSP1)	STAT3	100	Asia	1
PS2	STAT3	TMEM100	9	Europe	1
PSA	TMEM100 (FLJ10970)	TFF1	153	Europe	1
PSA-SV5	TFF1 (PS2)	TFRC	114	Europe	1
PSCA	TFRC	TGFB1	66	Oceania, Europe	3
PSGR	TGFB1 (and TGF-B1)	TGM4	105	Asia	1
PSMA	TGM4	THBS2	37	America	1
PSMA	THBS2 (TSP2)	THBS4	9	Asia, Europe	2
PSMB5	THBS4	TIMP3	67	Europe	1
PSMC4	TIMP3	TIMP4	67	Europe	1
PTEN	TIMP4	TLE3	11	America	1
PTEN	TLE3	TMPRSS2	123	America	1
QKI	TMPRSS2	TNF	103	Asia	1
Rab25	TMPRSS2-ERG (not the same in STRING)	TNFRSF1A	13	Oceania	1
Rac3	TNF (TNF-A)	TRPM8	40	Europe	1
RARRES1	TNFRSF1A (TNFR1 )	TSPAN13	16	Europe	1
RASL11A	TRPM8 (trp-p8)	WNT5A	110	Europe	1
RECK	TSPAN13	ZNF154	23	Asia	1
RNF19A	VEGFA (VEGF) not the same in STRING	KCNA3	67	Europe	1
SCD	WNT5A
SLC22A3	ZNF154
Smad4
SPC24
SPOP
SPRY2
STAT3
TFRC
TGF-B1
TGFB1
TGFB1
TGM4
THBS4
THBS4
TIMP3
TIMP4
TLE3
TMPRSS2
TMPRSS2-ERG
TMPRSS2-ERG
TMPRSS2:ERG
TNF-A
TNFR1
trp-p8
TSP2
TSPAN13
uPA
uPA
VEGF
VEGF
WNT5A
ZNF154

## Sheet: Sheet S9. DrugBank results
Symbol	Drug ID	Drug Name	state	Description and/or indication and/or Summary	UniProt ID	* All target with more than 10 drugs, please, go to the DrugBank website https://go.drugbank.com/
MYC	DB08813	Nadroparin	approved, investigational	Nadroparin is used for prophylaxis of thromboembolic disorders and general surgery in orthopedic surgery, treatment of deep vein thrombosis, prevention of clotting during hemodialysis and treatment of unstable angina and non-Q wave myocardial infarction.	P01106	June 19, 2024
	DB00945	Acetylsalicylic acid	approved, vet_approved	Aspirin is a salicylate used to treat pain, fever, inflammation, migraines, and reducing the risk of major adverse cardiovascular events.
	DB03756	Doconexent	approved, investigational	Doconexent is an omega 3 fatty acid used in a variety of nutritional supplements to support central nervous system and cardiovascular health.
	DB01093	Dimethyl sulfoxide	approved, vet_approved	Dimethyl sulfoxide is a reversible mitogen-activated extracellular signal-regulated kinase-1 (MEK1) and MEK2 inhibitor used to treat certain types of melanoma, metastatic non-small cell lung cancer, and locally advanced or metastatic anaplastic thyroid cancer.
PTEN	DB04327	Phosphatidylethanolamine	investigational	This compound belongs to the class of organic compounds known as phosphatidylethanolamines. These are glycerophosphoetahnolamines in which two fatty acids are bonded to the glycerol moiety through ester linkages.	P60484
TNF	DB00005	Etanercept	approved, investigational	a protein therapy based on the binding fragment of the tumour necrosis factor alpha receptor used to treat severe rheumatoid arthritis and moderate to severe plaque psoriasis.	P01375
	DB00051	Adalimumab	approved, experimental	a monoclonal anti-tumor necrosis factor alpha antibody used in the treatment of a wide variety of inflammatory conditions such as rheumatoid arthritis, Crohn's disease, and ankylosing spondylitis
	DB00065	Infliximab	approved	a monoclonal anti tumor necrosis factor alpha antibody used in the treatment of a wide variety of inflammatory conditions such as rheumatoid arthritis, Crohn's disease, and ankylosing spondylitis
	DB00608	Chloroquine	approved, investigational, vet_approved	an antimalarial drug used to treat susceptible infections with P. vivax, P. malariae, P. ovale, and P. falciparum. It is also used for second line treatment for rheumatoid arthritis.
	DB01407	Clenbuterol	approved, investigational, vet_approved	a decongestant and bronchodilator used in a variety of respiratory conditions.
	DB01411	Pranlukast	investigational	a leukotriene receptor antagonist for the treatment of allergic rhinitis and asthma symptoms.
	DB01427	Amrinone	approved	a positive inotropic agent and phosphodiesterase inhibitor used in the management of treatment of congestive heart failure.
	DB05207	SD118	investigational	SD118 was previously under investigation in Japan for a different indication and now, following re-profiling and evaluation in experimental animal models, has demonstrated its potential as a new oral therapy for neuropathic pain.
	DB05218	PN0621	investigational	an anti-TNF, domain antibody (dAb) based therapeutic. It targets tumour necrosis factor (TNF) to treat auto-immune inflammatory diseases such as rheumatoid arthritis. It is being developed by Peptech
	DB05017	YSIL6	investigational	a small-molecule drug in development for the treatment of inflammatory diseases, including rheumatoid arthritis and psoriasis. The molecule works by inhibiting TNF-alpha and IL-6 production in T-cells and macrophages, and by inhibiting T-cell proliferation and migration.
STAT3	DB05959	ENMD-1198	investigational	a new chemical entity (NCE) based on a modified chemical structure of 2-methoxyestradiol (2ME2), is designed to decrease metabolism while retaining 2ME2's multiple mechanisms of action, including inducing apoptosis, disrupting microtubules, and inhibiting HIF-1 alpha. In preclinical studies, ENMD-1198 has been shown to be an orally active, antimitotic agent that leads to arrest of cell division a…	P40763
	DB16630	OPB-111077	investigational	a novel inhibitor of STAT3 and mitochondrial oxidative phosphorylation. It has demonstrated promising anticancer activity in preclinical models
BCL2	DB01229	Paclitaxel	approved, vet_approved	a taxoid chemotherapeutic agent used as first-line and subsequent therapy for the treatment of advanced carcinoma of the ovary, and other various cancers including breast and lung cancer.	P10415
	DB01248	Docetaxel	approved, investigational	a taxoid antineoplastic agent used in the treatment of various cancers, such as locally advanced or metastatic breast cancer, metastatic prostate cancer, gastric adenocarcinoma, and head and neck cancer.
	DB01367	Rasagiline	approved	an irreversible inhibitor of monoamine oxidase used for the symptomatic management of idiopathic Parkinson's disease as initial monotherapy and as adjunct therapy to levodopa.
	DB05297	Paclitaxel docosahexaenoic acid	investigational	A combination of docosahexaenoic Acid (a natural fatty acid) and paclitaxel (an anticancer drug) being studied in the treatment of cancer. It is a type of mitotic inhibitor. nvestigated for use/treatment in breast cancer, colorectal cancer, gastric cancer, kidney cancer, lung cancer, pancreatic cancer, prostate cancer, and skin cancer.
	DB08871	Eribulin	approved, investigational	a microtubule inhibitor used to treat metastatic breast cancer and metastatic or unresectable liposarcoma. For the treatment of patients with metastatic breast cancer who have previously received at least two chemotherapeutic regimens for the treatment of metastatic cancer.
	DB12340	Navitoclax	investigational	Navitoclax has been used in trials studying the treatment and basic science of Solid Tumors, Non-Hodgkin's Lymphoma, EGFR Activating Mutation, Chronic Lymphoid Leukemia, and Hematological Malignancies, among others. Navitoclax is an orally bioavailable small molecule inhibitor of Bcl-2 family proteins. It is a substance being studied in the treatment of lymphomas and other types of cancer. It blo…
	DB06307	Apoptone	investigational	Investigated for use/treatment in cancer/tumors (unspecified).
	DB12191	Obatoclax	investigational	has been used in trials studying the treatment of AML, Leukemia, Myelofibrosis, Hodgkin's Lymphoma, and Mantle-Cell Lymphoma, among others.
	DB01050	Ibuprofen	approved	an NSAID and non-selective COX inhibitor used to treat mild-moderate pain, fever, and inflammation.
	DB11581	Venetoclax	approved, investigational	a BCL-2 inhibitor used to treat chronic lymphocytic leukemia, small lymphocytic lymphoma, or acute myeloid leukemia.
FN1	DB06245	Lanoteplase	investigational	Lanoteplase is a second generation derivative of alteplase, and a third generation recombinant plasminogen activator made from a deletion and point mutant of tissue type-plasminogen activator (t-PA). Lanoteplase has a longer half life than alteplase. Lanoteplase is a serine protease that binds to fibrin in a thrombus (blood clot)and cleaves the Arg-Val bond in plasminogen, producing active plasmi…	P02751
	DB08888	Ocriplasmin	approved	Ocriplasmin is a recombinant truncated form of human plasmin with a molecular weight of 27.2 kDa produced by recombinant DNA technology in a Pichia pastoris expression system. Ocriplasmin is a protein made up of 249 amino acids and has two peptide chains. Agent for pharmacologic vitreolysis; thrombolytic agent.
	DB01593	Zinc	approved, investigational	an essential element commonly used for the treatment of patients with documented zinc deficiency.
	DB14487	Zinc acetate	approved, investigational	a medication used to treat zinc deficiency.
	DB14533	Zinc chloride	approved, investigational	a medication used to treat zinc deficiencies and associated symptoms and also in total parenteral nutrition.
	DB14548	Zinc sulfate, unspecified form	approved, experimental	a zinc supplement indicated in parenteral nutrition.
TGFB1	DB00070	Hyaluronidase (ovine)	approved, investigational	a purified form of sheep hyaluronidase enzyme used as an adjunct in subcutaneous rehydration therapy and to increase absorption of other drugs and radiopaque imaging agents.	P01137
	DB06205	Hyaluronidase (human recombinant)	approved, investigational	an enzyme used to improve the absorption and dispersion of parenterally administered fluids, drugs, and contrast agents.
	DB10770	Foreskin fibroblast (neonatal)	approved	a treatment of cells used to treat full-thickness, diabetic foot ulcers that extend through the dermis without tendon, muscle, joint capsule, or bone exposure.
	DB10772	Foreskin keratinocyte (neonatal)	approved	a treatment of skin cells used to accelerate wound closure and healing.
	DB01162	Terazosin	approved	an alpha-1 adrenergic antagonist used in the treatment of symptomatic benign prostatic hyperplasia and management of hypertension.
	DB14740	Hyaluronidase	approved	an enzyme used to improve the absorption and dispersion of parenterally administered fluids, drugs, and contrast agents.
CCND1	DB01169	Arsenic trioxide	approved, investigational	a chemotherapeutic agent used in the treatment of refractory or relapsed acute promyelocytic leukemia in patients with prior retinoid and anthracycline chemotherapy.	P24385
	DB11718	Encorafenib	approved, investigational	a kinase inhibitor used to treat unresectable or metastatic melanoma with specific mutations.
	DB00945	Acetylsalicylic acid	approved, vet_approved	a salicylate used to treat pain, fever, inflammation, migraines, and reducing the risk of major adverse cardiovascular events.
	DB11752	Bryostatin 1	investigational	has been investigated for the treatment of HIV Infection and Alzheimer's Disease.
EGF	DB04454	Alpha-Aminobutyric Acid	experimental	Not Available	P01133
	DB11973	Tesevatinib	investigational	has been used in trials studying the treatment of Cancer, Stomach Cancer, Brain Metastases, Esophageal Cancer, and Leptomeningeal Metastases, among others.
	DB00364	Sucralfate	approved	a gastro-duodenal protective agent used in the treatment of gastric and duodenal ulcers and to prevent duodenal ulcer recurrence.
	DB08862	Cholecystokinin	approved, investigational	a diagnostic aid for evaluation of gallbladder disorders. It is also used in conjunction with secretin in pancreatic insufficiency
	DB12843	Oleandrin	experimental, investigational	has been used in trials studying the treatment of Lung Cancer and Chemotherapeutic Agent Toxicity.
IL1B	DB01017	Minocycline	approved, investigational	a tetracycline analog used to treat a wide variety of infections in the body.	P01584
	DB05412	Talmapimod	investigational	Investigated for use/treatment in pain (acute or chronic) and rheumatoid arthritis.
	DB05442	Etiprednol dicloacetate	investigational	a soft corticosteroid with anti-inflammatory properties that has been indicated in the treatment of asthma and Chron's disease. Anti-asthmatic effects were associated with decreased cytokine production in lipopolysaccharide-stimulated lymphocytes and attenuated lectin-induced proliferation of blood mononuclear cells in tissue culture.
	DB05133	VP025	investigational	a novel drug formulation based on phospholipid microparticles incorporating phosphatidylglycerol, can inhibit neuroinflammation. VP025 may inhibit immune system activation and protect motoneurons from injury. It also shows the ability to reduce inflammation across the blood-brain barrier and improve correlates of memory and learning function. It is being developed to target the chronic inflammati…
	DB05470	VX-702	investigational	a small molecule investigational oral anti-cytokine therapy for treatment of inflammatory diseases, specifically rheumatoid arthritis (RA). It acts as a p38 MAP kinase inhibitor. In the future, VX-702 may be investigated for combination with methotrexate, a commonly used therapy for RA.
	DB05767	Andrographolide	investigational	a botanical product extracted from a herb that occurs naturally in China. The herb has an extensive history of use in TCM for the treatment of upper respiratory tract infections and other inflammatory and infectious diseases.
	DB05507	VX-765	investigational	VX-765 is the orally available prodrug of a potent and selective competitive inhibitor of ICE/caspase-1 (VRT-043198). VX-765 is currently under clinical development for the treatment of inflammatory and autoimmune conditions, as it blocks the hypersensitive response to an inflammatory stimulus.
	DB12119	Gevokizumab	investigational	has been used in trials studying the treatment of Acne Vulgaris, Osteoarthritis, Behcet's Uveitis, Pyoderma Gangrenosum, and Behcet's Disease Uveitis, among others. Gevokizumab acts as a modulator of cytokine imbalance in IL-1 mediated disease states. It has a very high binding affinity of 300fM and blocks the activation of IL-1 receptors.
	DB06168	Canakinumab	approved, investigational	an interleukin-1β blocker used to treat Periodic Fever Syndromes such as Cryopyrin-Associated Periodic Syndromes (CAPS) and Familial Mediterranean Fever (FMF), and also to treat active Systemic Juvenile Idiopathic Arthritis (SJIA).
	DB06372	Rilonacept	approved, investigational	an IL-1 inhibitor used to treat cryopyrin-associated periodic syndrome, a rare hereditary inflammatory disorder.
CD44	DB08818	Hyaluronic acid	approved, vet_approved	a glycosaminoglycan used for the relief of joint pain, wound healing, ophthalmologic treatment, cosmetic treatment, and various other applications.	P16070
	DB06550	Bivatuzumab	investigational	A humanized monoclonal antibody against CD44 v6 for use/treatment in cancer/tumors (unspecified) and head and neck cancer.
KRAS	DB07771	[(3,7,11-TRIMETHYL-DODECA-2,6,10-TRIENYLOXYCARBAMOYL)-METHYL]-PHOSPHONIC ACID	experimental	Not Available	P01116
	DB07780	Farnesyl diphosphate	experimental	Not Available
	DB15569	Sotorasib	approved, investigational	an experimental KRAS inhibitor being investigated for the treatment of KRAS G12C mutant non small cell lung cancer, colorectal cancer, and appendix cancer.
	DB15568	Adagrasib	approved, investigational	a KRAS inhibitor indicated for the treatment of locally advanced or metastatic KRAS G12C-mutated non-small cell lung cancer in patients who have received at least one prior systemic therapy.
IGFI	Not the same gene
MMP2	DB00786	Marimastat	investigational	Used in the treatment of cancer, Marmiastat is an angiogenesis and metastasis inhibitor. As an angiogenesis inhibitor it limits the growth and production of blood vessels. As an antimetatstatic agent it prevents malignant cells from breaching the basement membranes.	P08253
	DB01630	SC-74020	experimental	Not Available
	DB04866	Halofuginone	investigational, vet_approved	a low molecular weight quinazolinone alkaloid, and a potent inhibitor of collagen alpha1(I) and matrix metalloproteinase 2 (MMP-2) gene expression. Halofuginone also effectively suppresses tumor progression and metastasis in mice. Collgard Biopharmaceuticals is developing halofuginone for the treatment of scleroderma and received orphan drug designation from the U.S. Food and Drug Administration …
	DB05387	Neovastat	investigational	a naturally occurring anti-angiogenic compound, extracted from cartilage, with multiple anti-angiogenic mechanisms of action that provide broad therapeutic potential for a number of diseases. It is currently in international Phase III trials for renal cell carcinoma and non-small-cell lung cancer.
	DB06423	Endostatin	investigational	Investigated for use/treatment in cancer/tumors (unspecified), macular degeneration, and diabetic retinopathy.
	DB01197	Captopril	approved	an ACE inhibitor used for the management of essential or renovascular hypertension, congestive heart failure, left ventricular dysfunction following myocardial infarction, and nephropathy.
	DB12843	Oleandrin	experimental, investigational	has been used in trials studying the treatment of Lung Cancer and Chemotherapeutic Agent Toxicity.
FOS	DB08813	Nadroparin	approved, investigational	a low molecular weight heparin used for the prophylaxis of thrombotic events and deep vein thrombosis, and prevent unstable angina and non-Q-wave myocardial infarction.	P01100
	DB08804	Nandrolone decanoate	approved, illicit	an anabolic steroid indicated for the management of the anemia of renal insufficiency by increasing hemoglobin and red cell mass.
EZH2	DB14581	CPI-1205	investigational	Potent and selective histone methyltransferase EZH2 inhibitor.	Q15910
	DB12887	Tazemetostat	approved, investigational	a methyltransferase inhibitor indicated to treat patients 16 years and older with metastatic or locally advanced epithelioid sarcoma not eligible for complete resection
AR	DB00499	Flutamide	approved, investigational	an antiandrogen used for locally confined stage B2-C and D-2 metastatic prostate carcinoma.	P10275
	DB00621	Oxandrolone	approved, investigational	an androgenic hormone used to treat muscle loss from prolonged corticosteroid treatment and to treat bone pain associated with osteoporosis.
	DB00624	Testosterone	approved, investigational	a hormone used to treat hypogonadism, breast carcinoma in women, or the vasomotor symptoms of menopause.
	DB00984	Nandrolone phenpropionate	approved, illicit, investigational	For the treatment of refractory deficient red cell production anemias, breast carcinoma, hereditary angioedema, antithrombin III deficiency, fibrinogen excess, growth failure and Turner's syndrome. It is also indicated in the prophylaxis of hereditary angioedema.
	DB01128	Bicalutamide	approved	an androgen receptor inhibitor used to treat Stage D2 metastatic carcinoma of the prostate.
	DB00858	Drostanolone	illicit	a potent synthetic androgenic anabolic steroid similar to testosterone. Drostanolone is indicated in postmenopausal women with recurrent breast cancer, in a combined hormone therapy.
	DB01185	Fluoxymesterone	approved, illicit	a synthetic androgenic anabolic steroid that used in the treatment of hypogonadism and delayed puberty in males, as well as breast neoplasms in women.
	DB00665	Nilutamide	approved, investigational	an antineoplastic hormone used to treat prostate cancer.
	DB01481	1-Testosterone	experimental, illicit, investigational	an anabolic steroid that differs from testosterone by having a 1,2-double bond instead of 4,5-double bond in its A ring.
	DB01541	Boldenone	illicit, vet_approved	an anabolic steroid developed for veterinary use, mostly for treatment of horses. It is not indicated for use in humans in the US and is only available through veterinary clinics.
CCL2	DB01055	Mimosine	experimental	an antineoplastic alanine-substituted pyridine derivative isolated from Leucena glauca.	P13500
	DB01406	Danazol	approved	a synthetic steroid and pituitary gonadotropin inhibitor used in the treatment of endometriosis and symptomatic treatment of severe pain and tenderness associated with benign fibrocystic breasts.
	DB09301	Chondroitin sulfate	approved, investigational, nutraceutical	a glycosaminoglycan considered as a symptomatic slow-acting drug for osteoarthritis (SYSADOA).1 The SYSADOA status suggested a pain relief and increased joint mobility after a relative long regular administration, as well as a long-lasting effect after the end of the treatment. Chondroitin sulfate is composed of alternating 1,3-N-acetyl-β-d-galactosamine and 1,4-β-d-glucuronic acid units which be…
SERPINE1	DB00055	Drotrecogin alfa	approved, investigational, withdrawn	a form of recombinant activated human protein C used to reduce mortality in patients with severe sepsis by inhibiting coagulation Factors V and VIII	P05121
	DB00013	Urokinase	approved, investigational, withdrawn	a low molecular weight form of human urokinase used to treat pulmonary embolism and myocardial infarction as well as to clear IV lines.
	DB00031	Tenecteplase	approved	a modified form of recombinant human tissue plasminogen activator used in the emergency treatment of myocardial infarction and pulmonary emboli.
	DB00197	Troglitazone	approved, investigational, withdrawn	For the treatment of Type II diabetes mellitus. It is used alone or in combination with a sulfonylurea, metformin, or insulin as an adjunct to diet and exercise. Troglitazone was withdrawn in 2000 due to risk of hepatotoxicity. It was superseded by pioglitazone and rosiglitazone.
	DB05254	Fibrinolysin	investigational	Fibrinolysin assists with the healing of minor burns, superficial wounds, ulcers, surgical wounds, and superficial hematomas.
	DB00009	Alteplase	approved, investigational	a recombinant form of human tissue plasminogen activator used in the emergency treatment of myocardial infarction, ischemic stroke, and pulmonary emboli.
	DB00029	Anistreplase	approved	a form of recombinant human tissue plasminogen activator used in the emergency treatment of myocardial infarction and pulmonary emboli.
	DB00015	Reteplase	approved, investigational	a purified form of human tissue plasminogen activator used in the emergency treatment of myocardial infarction, ischemic stroke, and pulmonary emboli.
	DB09130	Copper	approved, investigational	a transition metal found in a variety of supplements and vitamins, including intravenous solutions for total parenteral nutrition (TPN).
	DB02587	Colforsin	experimental, investigational	Potent activator of the adenylate cyclase system and the biosynthesis of cyclic AMP. From the plant Coleus forskohlii. Has antihypertensive, positive inotropic, platelet aggregation inhibitory, and smooth muscle relaxant activities; also lowers intraocular pressure and promotes release of hormones from the pituitary gland.
	DB13242	Bucladesine	experimental	Not Available
IL2	DB02555	SP4160	experimental	Not Available	P60568
	DB02581	N(2)-carbamimidoyl-N-{2-[4-(3-{4-[(5-carboxyfuran-2-yl)methoxy]-2,3-dichlorophenyl}-1-methyl-1H-pyrazol-5-yl)piperidin-1-yl]-2-oxoethyl}-D-leucinamide	experimental	Not Available
	DB03453	Methyl (2S)-2-[[2-[(3R)-1-carbamimidoylpiperidin-3-yl]acetyl]amino]-3-[4-(2-phenylethynyl)phenyl]propanoate	experimental	This solid compound belongs to the stilbenes. These are organic compounds containing a 1,2-diphenylethylene moiety. Stilbenes (C6-C2-C6 ) are derived from the common phenylpropene (C6-C3) skeleton building block. The introduction of one or more hydroxyl groups to a phenyl ring lead to stilbenoids. This substance targets the protein interleukin-2.
	DB03957	SP2456	experimental	Not Available
	DB04278	2-[2-(2-Cyclohexyl-2-guanidino-acetylamino)-acetylamino]-N-(3-mercapto-propyl)-propionamide	experimental	Not Available
	DB05299	Keyhole limpet hemocyanin	approved, investigational	Keyhole limpet hemocyanin is an immune modulator, given as a vaccine to help the body respond to cancer. A natural protein isolated from the marine mollusc keyhole limpet. Keyhole limpet hemocyanin is an immunogenic carrier protein that, in vivo, increases antigenic immune responses to haptens and other weak antigens such as idiotype proteins. Investigated for use/treatment in bladder cancer and …
	DB05304	Girentuximab	investigational	a monoclonal chimeric (mouse/human) antibody directed against carbonic anhydrase IX, an antigen expressed in 95% of clear cell renal cell carcinomas (RCC). Investigated for use/treatment in gall bladder cancer and renal cell carcinoma.
	DB03372	3-Mercapto-1-(1,3,4,9-Tetrahydro-B-Carbolin-2-Yl)-Propan-1-One	experimental	Not Available
	DB03455	(1H-indol-3-yl)-(2-mercapto-ethoxyimino)-acetic acid	experimental	This compound belongs to the indole-3-acetic acid derivatives. These are compounds containing an acetic acid (or a derivative) linked to the C3 carbon atom of an indole. (1H-indol-3-yl)-(2-mercapto-ethoxyimino)-acetic acid is known to target interleukin-2.
	DB00852	Pseudoephedrine	approved	an alpha and beta adrenergic agonist used to treat nasal and sinus congestion, as well as allergic rhinitis.
	DB01327	Cefazolin	approved	a broad-spectrum cephalosporin antibiotic mainly used for the treatment of skin bacterial infections and other moderate to severe bacterial infections in the lung, bone, joint, stomach, blood, heart valve, and urinary tract.
	DB06584	TG4010	investigational	Investigated for use/treatment in breast cancer, renal cell carcinoma, prostate cancer, and lung cancer.
CXCL8	DB05434	ABT-510	investigational	a peptide mimetic of thrombospondin-1 (TSP-1), blocks angiogenesis in vitro and in vivo, and slows tumor growth. It is developed by Abbott Laboratories for the treatment of Solid Tumors, Lymphoma and Melanoma.	P10145
	DB05484	MDX-018	investigational	a fully human antibody that is directed to IL-8 (interleukin-8) and may have potential application in oncology and inflammation. Trials will initially focus on studies to treat glioblastoma, a cancer of the central nervous system. Other possible indications include chronic obstructive pulmonary disease (COPD) and pustular dermatoses. In pre-clinical studies, HuMax-Inflam has been shown to inhibit…
	DB05855	Rivanicline	investigational	a partial agonist at neuronal nicotinic acetylcholine receptors, binding primarily to the α4β2 subtype. It was originally developed as a potential treatment for Alzheimer's disease for its nootropic effects but has also been found to inhibit the production of Interleukin-8. It has subsequently been developed as a potential anti-inflammatory treatment for ulcerative colitis. Rivanicline also has s…
	DB12843	Oleandrin	experimental, investigational	Oleandrin has been used in trials studying the treatment of Lung Cancer and Chemotherapeutic Agent Toxicity.
SPP1	Not the same gene
KLK3	DB04839	Cyproterone acetate	approved, investigational	a steroid used in combination with ethinyl estradiol to treat women with severe acne and symptoms of androgenization. Also used alone at much higher doses for palliative treatment of patients with prostate cancer	P07288
	DB00834	Mifepristone	approved, investigational	a cortisol receptor blocker used to treat Cushing's syndrome, and to terminate pregnancies up to 70 days gestation.
	DB16019	Gallium Ga-68 gozetotide	approved	a radioactive diagnostic agent indicated for positron emission tomography (PET) of prostate-specific membrane antigen (PSMA)-positive lesions in men with prostate cancer metastasis.
	DB16778	Lutetium Lu-177 vipivotide tetraxetan	approved	a radioligand therapeutic agent used to treat prostate-specific membrane antigen (PSMA)-positive metastatic castration-resistant prostate cancer in adults.
	DB02998	Metribolone	experimental	A synthetic non-aromatizable androgen and anabolic steroid. It binds strongly to the androgen receptor and has therefore also been used as an affinity label for this receptor in the prostate and in prostatic tumors.
PGR	DB00304	Desogestrel	approved	a synthetic progestin used in contraception, often in combination with ethinyl estradiol.	P06401
	DB00351	Megestrol acetate	approved, investigational, vet_approved	For the treatment of anorexia, cachexia, or an unexplained, significant weight loss in patients with a diagnosis of acquired immunodeficiency syndrome (AIDS). Also used for the palliative management of recurrent, inoperable, or metastatic breast cancer, endometrial cancer, and prostate cancer in Canada and some other countries.
	DB00367	Levonorgestrel	approved, investigational	a progestin found in oral and IUD contraceptives and at higher doses in emergency contraceptives.
	DB00378	Dydrogesterone	approved, investigational, withdrawn	a synthetic progesterone for menstrual cycle regulation, infertility treatment, prevention of miscarriage, and other conditions.
	DB00396	Progesterone	approved, vet_approved	a hormone used for a variety of functions, including contraception, control of abnormal uterine bleeding, maintenance of pregnancy, and prevention of endometrial hyperplasia.
	DB00603	Medroxyprogesterone acetate	approved, investigational	a progestin used as a contraceptive and in the treatment of secondary amenorrhea, abnormal uterine bleeding, pain from endometriosis, endometrial and renal carcinomas, paraphilia in males, and GnRH-dependent precocious puberty.
	DB00717	Norethisterone	approved	a synthetic second-generation progestin used for contraception, prevention of endometrial hyperplasia in hormone replacement therapy, and in the treatment of other hormone-mediated illnesses such as endometriosis.
	DB00834	Mifepristone	approved, investigational	a cortisol receptor blocker used to treat Cushing's syndrome, and to terminate pregnancies up to 70 days gestation.
	DB00957	Norgestimate	approved, investigational	Norgestimate is formulated with ethinylestradiol as a combined oral contraceptive. It can also be given with low dose ethinylestradiol for contraception as well as the treatment of moderate acne vulgaris in women ≥15 years old.
	DB00294	Etonogestrel	approved, investigational	a long-acting synthetic derived progestin contraceptive used in various devices such as contraceptive rings and intradermal implants.
TIMP3	DB05383	Pimagedine	investigational	Pimagedine has been developed by Synvista Therapeutics, Inc for the treatment of diabetic kidney disease. It is an advanced glycation end product inhibitor which manages diabetic nephropathy, either alone or in combination with other therapies. It is beneficial in treating patients with diabetic nephropathy.	P35625
SMAD4	Not the same gene
EGR1	Not the same gene
PLAU	DB00594	Amiloride	approved	a pyrizine compound used to treat hypertension and congestive heart failure	P00749
	DB01977	6-(N-Phenylcarbamyl)-2-Naphthalenecarboxamidine	experimental	Not Available
	DB02398	6-[N-(4-(Aminomethyl)Phenyl)Carbamyl]-2-Naphthalenecarboxamidine	experimental	Not Available
	DB02473	6-[N-(1-Isopropyl-3,4-Dihydro-7-Isoquinolinyl)Carbamyl]-2-Naphthalenecarboxamidine	experimental	Not Available
	DB02551	6-[N-(4-Ethyl-1,2,3,4-Tetrahydro-6-Isoquinolinyl)Carbamyl]-2-Naphthalenecarboxamidine	experimental	Not Available
	DB02705	6-[N-(1-Isopropyl-1,2,3,4-Tetrahydro-7-Isoquinolinyl)Carbamyl]-2-Naphthalenecarboxamidine	experimental	Not Available
	DB03046	7-Methoxy-8-[1-(Methylsulfonyl)-1h-Pyrazol-4-Yl]Naphthalene-2-Carboximidamide	experimental	Not Available
	DB03082	6-[(Z)-Amino(Imino)Methyl]-N-[4-(Aminomethyl)Phenyl]-4-(Pyrimidin-2-Ylamino)-2-Naphthamide	experimental	Not Available
	DB03127	Benzamidine	experimental	a drug used to treat painful and inflammatory conditions of the oral cavity, such as infections and gingivitis.
	DB03476	Trans-6-(2-Phenylcyclopropyl)-Naphthalene-2-Carboxamidine	experimental	Not Available
ABCG2	DB04851	Biricodar	investigational	a clinically applicable modulator of P-glycoprotein (Pgp) and multidrug resistance protein (MRP-1). Administered intravenously, biricodar dicitrate is to be used in combination with cancer chemotherapy agents.	Q9UNQ0
	DB00317	Gefitinib	approved, investigational	For the continued treatment of patients with locally advanced or metastatic non-small cell lung cancer after failure of either platinum-based or docetaxel chemotherapies.
	DB04216	Quercetin	experimental, investigational	a natural flavonoid found in foods and natural supplement products.
	DB03467	Naringenin	experimental	Not Available
	DB01030	Topotecan	approved, investigational	For the treatment of advanced ovarian cancer in patients with disease that has recurred or progressed following therapy with platinum-based regimens. Also used as a second-line therapy for treatment-sensitive small cell lung cancer, as well as in combination with cisplatin for the treatment of stage IV-B, recurrent, or persistent cervical cancer not amenable to curative treatment with surgery and…
	DB01051	Novobiocin	approved, investigational, vet_approved, withdrawn	For the treatment of infections due to staphylococci and other susceptible organisms
	DB00655	Estrone	approved	Estrone is an estrogen used to treat perimenopausal and postmenopausal symptoms.
	DB01232	Saquinavir	approved, investigational	an HIV protease inhibitor used in combination with other antiretroviral agents for the treatment of HIV-1 with advanced immunodeficiency.
	DB00338	Omeprazole	approved, investigational, vet_approved	a proton pump inhibitor used to treat GERD associated conditions such as heartburn and gastric acid hypersecretion, and to promote healing of tissue damage and ulcers caused by gastric acid and H. pylori infection.
	DB01094	Hesperetin	experimental	For lowering cholesterol and, possibly, otherwise favorably affecting lipids. In vitro research also suggests the possibility that hesperetin might have some anticancer effects and that it might have some anti-aromatase activity, as well as activity again.
ESR2	DB00421	Spironolactone	approved	an aldosterone receptor antagonist used to treat edema, hypertension, heart failure, and aldosteronism.	Q92731
ABCB1	DB00171	ATP	investigational, nutraceutical	An adenine nucleotide containing three phosphate groups esterified to the sugar moiety. In addition to its crucial roles in metabolism adenosine triphosphate is a neurotransmitter.	P08183
	DB00778	Roxithromycin	approved, investigational, withdrawn	an antibiotic used to treat a variety of susceptible bacterial infections
	DB04881	Elacridar	investigational	an oral bioenhancer that targets multiple drug resistance in tumors. In many cases, the appearance of multidrug resistance in cancer is due to a change in expression of protein inhibitors. As of August 2007 elacridar was not listed on GSK's product pipeline. Development is assumed to have been discontinued.
	DB04905	Tesmilifene	investigational	a novel potentiator of chemotherapy which, when added to doxorubicin, achieved an unexpected and very large survival advantage over doxorubicin alone in a randomized trial in advanced breast cancer.
	DB05449	FM-VP4	investigational	a novel hydrophilic phytostanol analogue representing a new class in cholesterol-lowering drugs called cholesterol absorption inhibitors. FM-VP4 has been shown to inhibit cholesterol absorption and to lower plasma LDL-cholesterol and total cholesterol in a broad range of animal species. Additional experiments suggest that FM-VP4 can reduce plasma LDL cholesterol levels and triglyceride levels, re…
	DB06240	Tariquidar	investigational	Investigated for use/treatment in ovarian cancer, lung cancer, and breast cancer.
	DB06191	Zosuquidar	investigational	a compound of antineoplastic drug candidates currently under development. It is now in "Phase 3" of clinical tests in the United States. Its action mechanism consists of the inhibition of P-glycoproteins; other drugs with this mechanism include tariquidar and laniquidar. Investigated for use/treatment in leukemia (myeloid) and myelodysplastic syndrome.
	DB00661	Verapamil	approved	a non-dihydropyridine calcium channel blocker used in the treatment of angina, arrhythmia, and hypertension.
	DB01232	Saquinavir	approved, investigational	an HIV protease inhibitor used in combination with other antiretroviral agents for the treatment of HIV-1 with advanced immunodeficiency.
	DB00220	Nelfinavir	approved	a viral protease inhibitor used in the treatment of HIV infection.
TFRC	DB01592	Iron	approved	An essential element commonly used for the treatment of patients with documented iron deficiency. Used in preventing and treating iron-deficiency anemia.	P02786
	DB13949	Ferric cation	approved	An iron supplement indicated in the treatment of iron deficiency anemia.
	DB14488	Ferrous gluconate	approved	a medication used to treat iron-deficiency anemia.
	DB14489	Ferrous succinate	approved	an iron supplement indicated in the treatment of iron deficiency anemia.
	DB14490	Ferrous ascorbate	approved	a medication used to treat iron-deficiency anemia.
	DB14491	Ferrous fumarate	approved	a medication used to treat iron-deficiency anemia.
	DB14501	Ferrous glycine sulfate	approved	an iron supplement indicated in the treatment of iron deficiency and iron deficiency anemia.
	DB14520	Tetraferric tricitrate decahydrate	approved	a phosphate binder used to control serum phosphorus levels or as an iron supplement.
WNT5A	No results.
ITGB3	DB00063	Eptifibatide	approved, investigational	a peptide-based antagonist for glycoprotein IIb/IIIa used in the medical management of myocardial infarction and as an adjunct to percutaneous coronary intervention.	P05106
	DB00054	Abciximab	approved	a monoclonal anti-glycoprotein IIb/IIIa receptor antibody used to prevent thrombosis during percutaneous coronary intervention.
	DB00775	Tirofiban	approved	a platelet aggregation inhibitor used to prevent thrombotic events in non-ST elevated acute coronary syndrome.
	DB04863	Lefradafiban	investigational	an oral platelet glycoprotein IIb/IIIa receptor antagonist being investigated in the treatment of angina.
	DB05787	LM-609	investigational	an artificial antibody that targets a protein on the surface of newly forming blood vessels, as well as on certain tumors. In addition to cancer, the protein has been implicated in bone destruction in rheumatoid arthritis and the inflammatory process in psoriasis.
	DB06472	Fradafiban	investigational	Investigated for use/treatment in angina.
	DB00098	Antithymocyte immunoglobulin (rabbit)	approved	a purified form of rabbit anti-thymocyte antibodies used for immunosuppression in patients receiving kidney transplants.
	DB02709	Resveratrol	investigational	a polyphenolic phytoalexin. It is a stilbenoid, a derivate of stilbene, and is produced in plants with the help of the enzyme stilbene synthase. It exists as cis-(Z) and trans-(E) isomers. The trans- form can undergo isomerisation to the cis- form when heated or exposed to ultraviolet irradiation. In a 2004 issue of Science, Dr. Sinclair of Harvard University said resveratrol is not an easy molec…
	DB13949	Ferric cation	approved	an iron supplement indicated in the treatment of iron deficiency anemia. Generic Name
	DB14520	Tetraferric tricitrate decahydrate	approved	a phosphate binder used to control serum phosphorus levels or as an iron supplement.
AMACR	DB01050	Ibuprofen	approved	an NSAID and non-selective COX inhibitor used to treat mild-moderate pain, fever, and inflammation.	D6RB81
	DB09213	Dexibuprofen	approved, investigational	a pharmacologically active enantiomer of racemic ibuprofen (NSAID) used to treat pain and inflammation.
TMPRSS2	DB13729	Camostat	experimental	a serine protease indicated in Japan to treat chronic pancreatitis.	O15393
	DB09019	Bromhexine	approved	a mucolytic drug used to decrease the viscosity of mucus in the airway, enhancing mucus clearance.
	DB16737	MM3122	experimental	Not Available
TNFRSF1A	DB03507	6-[3-(4-Morpholinyl)Propyl]-2-(3-Nitrophenyl)-5-Thioxo-5,6,-Dihydro-7h-Thienol[2',3':4,5]Pyrrolo[1,2-C]Imidazol-7-One	experimental	Not Available	P19438
	DB11626	Tasonermin	approved	a tumor necrosis factor alpha used along with surgery to remove soft tissue sarcomas of the limbs.
DNMT3A	DB00721	Procaine	approved, investigational, vet_approved	a local anesthetic used for anesthesia, peripheral nerve block, and spinal nerve block.	Q9Y6K1
	DB01262	Decitabine	approved, investigational	a chemotherapeutic pyrimidine nucleoside analogue used for the treatment of myelodysplastic syndromes (MDS) by inducing DNA hypomethylation and corresponding alterations in gene expression
GSTP1	DB01242	Clomipramine	approved, investigational, vet_approved	a tricyclic antidepressant used in the treatment of obsessive-compulsive disorder and disorders with an obsessive-compulsive component, such as depression, schizophrenia, and Tourette’s disorder.	P09211
	DB00143	Glutathione	approved, investigational, nutraceutical	A tripeptide with many roles in cells. It conjugates to drugs to make them more soluble for excretion, is a cofactor for some enzymes, is involved in protein disulfide bond rearrangement and reduces peroxides.
	DB01834	(9R,10R)-9-(S-glutathionyl)-10-hydroxy-9,10-dihydrophenanthrene	experimental	Not Available
	DB01915	S-Hydroxycysteine	experimental	This compound belongs to the alpha amino acids and derivatives. These are amino acids in which the amino group is attached to the carbon atom immediately adjacent to the carboxylate group (alpha carbon), or a derivative thereof. It targets the proteins subtilisin BPN', glutathione S-transferase A1, glutathione S-transferase p, myelin P2 protein, and complement c3.
	DB02633	Cibacron Blue	experimental	Not Available
	DB03814	2-(N-morpholino)ethanesulfonic acid	experimental	Not Available
	DB04132	S-Hexylglutathione	experimental	Not Available
	DB03003	Glutathione sulfonic acid	experimental	Not Available
	DB03686	S-(4-nitrobenzyl)glutathione	experimental	Not Available
	DB04972	Canfosfamide	investigational	an active agent in chemotherapy-resistant ovarian cancer. Intended for the treatment of various forms of cancer.
NKX3-1	Not the same gene
HSPB1	DB06094	Apatorsen	investigational	a second generation antisense drug which in preclinical experiments, inhibits production of Heat Shock Protein 27 (Hsp27) a cell survival protein found at elevated levels in many human cancers including prostate, lung, breast, ovarian, bladder, renal, pancreatic, multiple myeloma and liver cancer.	P04792
	DB12695	Phenethyl Isothiocyanate	investigational	has been used in trials studying the prevention and treatment of Leukemia, Lung Cancer, Tobacco Use Disorder, and Lymphoproliferative Disorders.
	DB11638	Artenimol	approved, experimental, investigational	an artemisinin derivative and antimalarial agent used in the treatment of uncomplicated Plasmodium falciparum infections Label. It was first authorized for market by the European Medicines Agency in October 2011 in combination with Piperaquine as the product Eurartesim. Artemisinin combination therapy is highly effective against malaria and stongly recommended by the World Health Organization
HPRT1	DB01632	5-O-phosphono-alpha-D-ribofuranosyl diphosphate	approved, experimental, investigational	The key substance in the biosynthesis of histidine, tryptophan, and purine and pyrimidine nucleotides.	P00492
	DB02309	5-monophosphate-9-beta-D-ribofuranosyl xanthine	experimental	Not Available
	DB04356	9-Deazaguanine	experimental	Not Available
	DB03153	3H-pyrazolo[4,3-d]pyrimidin-7-ol	experimental	Not Available
	DB01033	Mercaptopurine	approved	an antineoplastic agent used to treat acute lymphocytic leukemia.
	DB00352	Tioguanine	approved	a purine analogue antineoplastic agent used for the induction of remission, and for remission consolidation in patients with acute nonlymphocytic anemias.
	DB00993	Azathioprine	approved	an immunosuppressant used to prevent renal transplant rejection, treat rheumatoid arthritis, Crohn's disease, and ulcerative colitis.
KRT14	DB01593	Zinc	approved, investigational	an essential element commonly used for the treatment of patients with documented zinc deficiency.	P02533
	DB14487	Zinc acetate	approved, investigational	a medication used to treat zinc deficiency.
FOLH1	DB00089	Capromab pendetide	approved	a monoclonal anti-prostate specific membrane antigen antibody used in imaging kits to target radioactive agents to malignant prostate tissue.	Q04609
	DB00142	Glutamic acid	approved, nutraceutical	an amino acid commonly found as a component in total parenteral nutrition.
	DB06928	(2S)-2-{[HYDROXY(4-IODOBENZYL)PHOSPHORYL]METHYL}PENTANEDIOIC ACID	experimental	Not Available
	DB07754	DCFBC	experimental	Not Available
	DB08835	Spaglumic acid	experimental	Spaglumic acid is the β-aspartyl isoform of N-Acetyl-l-aspartylglutamate, a naturally occurring neurotransmitter, used in allergic eye conditions due to its ability to stabilize mast cells.
	DB14805	Piflufolastat F 18	approved, investigational	a radiopharmaceutical diagnostic agent used with PET to image PSMA-positive lesions for the diagnosis of metastatic or recurrent prostate cancer.
	DB17851	Flotufolastat F-18	approved, investigational	a radiopharmaceutical diagnostic agent used in PET imaging to visualize PSMA-positive lesions in men with prostate cancer with suspected metastasis or recurrence.
CA9	DB05304	Girentuximab	investigational	a monoclonal chimeric (mouse/human) antibody directed against carbonic anhydrase IX, an antigen expressed in 95% of clear cell renal cell carcinomas (RCC). Investigated for use/treatment in gall bladder cancer and renal cell carcinoma.	Q16790
	DB00562	Benzthiazide	approved	Benzthiazide is used to treat hypertension and edema. Like other thiazides, benzthiazide promotes water loss from the body (diuretics). They inhibit Na+/Cl- reabsorption from the distal convoluted tubules in the kidneys. Thiazides also cause loss of potassium and an increase in serum uric acid. Thiazides are often used to treat hypertension, but their hypotensive effects are not necessarily due t…
	DB00774	Hydroflumethiazide	approved, investigational, withdrawn	a thiazide diuretic used to treat hypertension as well as edema due to congestive heart failure and liver cirrhosis.
	DB00909	Zonisamide	approved, investigational	Zonisamide capsules are indicated as adjunctive therapy in the treatment of partial seizures in adults with epilepsy.7 Zonisamide oral suspension is indicated as adjunctive therapy for the treatment of partial-onset seizures in adults and pediatric patients 16 years of age and older.8
	DB08846	Ellagic acid	investigational	Ellagic acid is being investigated for use in follicular lymphoma, brain injury in intrauterine growth restricted babies, obese adolescents, and solar lentigines.
	DB09460	Sodium carbonate	approved	Sodium Carbonate is the disodium salt of carbonic acid with alkalinizing property. When dissolved in water, sodium carbonate forms carbonic acid and sodium hydroxide. As a strong base, sodium hydroxide neutralizes gastric acid thereby acting as an antacid.
	DB12741	DTP-348	investigational	has been used in trials studying the treatment of Solid Tumors and Head and Neck Neoplasms.
MSMB	No results.
BIRC5	DB05141	LY2181308	investigational	LY2181308 is investigated in clinical trials for treating solid tumors. LY2181308 is a solid. LY2181308 is directed against a molecular target called survivin. LY2181308 is known to target baculoviral IAP repeat-containing protein 5. LY2181308 is an anti-sense oligonucleotide that potently downregulated survivin expression in human cancer cells derived from lung, colon, breast, prostate, ovary, c…	O15392
	DB04115	Berberine	approved, investigational	An alkaloid from Hydrastis canadensis L., Berberidaceae. It is also found in many other plants. It is relatively toxic parenterally, but has been used orally for various parasitic and fungal infections and as antidiarrheal.
	DB00206	Reserpine	approved, investigational, withdrawn	An alkaloid found in the roots of Rauwolfia serpentina and R. vomitoria. Reserpine inhibits the uptake of norepinephrine into storage vesicles resulting in depletion of catecholamines and serotonin from central and peripheral axon terminals. It has been used as an antihypertensive and an antipsychotic as well as a research tool, but its adverse effects limit its clinical use.
DNMT3B	DB01262	Decitabine	approved, investigational	a chemotherapeutic pyrimidine nucleoside analogue used for the treatment of myelodysplastic syndromes (MDS) by inducing DNA hypomethylation and corresponding alterations in gene expression.	Q9UBC3
GDF15	Not the same gene
THBS2	Not the same gene
DAXX	Not the same gene
SPOP	Not the same gene
DICER1	No results.
MMP10	DB00786	Marimastat	investigational	Used in the treatment of cancer, Marmiastat is an angiogenesis and metastasis inhibitor. As an angiogenesis inhibitor it limits the growth and production of blood vessels. As an antimetatstatic agent it prevents malignant cells from breaching the basement membranes.	P09238
	DB08271	N-ISOBUTYL-N-[4-METHOXYPHENYLSULFONYL]GLYCYL HYDROXAMIC ACID	experimental	Not Available
ID1	Not the same gene
KLK2	Not the same gene
SERPINB2	DB00013	Urokinase	approved, investigational, withdrawn	a low molecular weight form of human urokinase used to treat pulmonary embolism and myocardial infarction as well as to clear IV lines.	P05120
	DB00031	Tenecteplase	approved	a modified form of recombinant human tissue plasminogen activator used in the emergency treatment of myocardial infarction and pulmonary emboli.
	DB06245	Lanoteplase	investigational	Investigated for use/treatment in myocardial infarction.
TIMP4	Not the same gene
INSR	DB00030	Insulin human	approved, investigational	a recombinant form of human insulin used to control hyperglycemia in diabetes mellitus.	P06213
	DB00047	Insulin glargine	approved	a modified form of long-acting or basal insulin used to control hyperglycemia in diabetes mellitus.
	DB00071	Insulin pork	approved	a purified form of porcine insulin used to control hyperglycemia in diabetes mellitus.
	DB03909	Adenosine-5'-[Beta, Gamma-Methylene]Triphosphate	experimental	Not Available
	DB05120	AT1391	investigational	Investigated for use/treatment in diabetes mellitus type 1 and 2.
	DB05115	NN344	investigational	a neutral, soluble long-acting human insulin analogue with 24 hour coverage by once daily injection. NN344 has a very flat and predictable action profile. The product is intended for basal insulin treatment of diabetes mellitus.
	DB01307	Insulin detemir	approved	a long-acting form of insulin used for glycemic control in type 1 and type 2 diabetes mellitus.
	DB00046	Insulin lispro	approved	a modified form of fast-acting insulin used to control hyperglycemia in diabetes mellitus.
	DB01306	Insulin aspart	approved	a rapid-acting form of insulin used for glycemic control in type 1 and type 2 diabetes mellitus.
	DB01309	Insulin glulisine	approved	a short-acting form of insulin used for glycemic control in type 1 and type 2 diabetes mellitus.
NOS2	DB00125	Arginine	investigational, nutraceutical	an amino acid commonly found as a component of total parenteral nutrition.	P35228
	DB00155	Citrulline	investigational, nutraceutical	an amino acid. It is made from ornithine and carbamoyl phosphate in one of the central reactions in the urea cycle. It is also produced from arginine as a by-product of the reaction catalyzed by NOS family. Its name is derived from citrullus, the Latin word for watermelon, from which it was first isolated.
	DB01234	Dexamethasone	approved, investigational, vet_approved	a glucocorticoid available in various modes of administration that is used for the treatment of various inflammatory conditions, including bronchial asthma, as well as endocrine and rheumatic disorders.
	DB01835	4R-Fluoro-N6-ethanimidoyl-L-lysine	experimental	Not Available
	DB01997	3-Bromo-7-Nitroindazole	experimental	Not Available
	DB02207	7-Nitroindazole	experimental	Not Available
	DB02234	S-Ethylisothiourea	experimental	Not Available
	DB05383	Pimagedine	investigational	Pimagedine has been developed by Synvista Therapeutics, Inc for the treatment of diabetic kidney disease. It is an advanced glycation end product inhibitor which manages diabetic nephropathy, either alone or in combination with other therapies. It is beneficial in treating patients with diabetic nephropathy.
	DB02644	N-omega-propyl-L-arginine	experimental	Not Available
	DB03100	6-Nitroindazole	experimental	Not Available
EIF4EBP1	Not the same gene
SERPINB5	DB04530	S,S-(2-Hydroxyethyl)Thiocysteine	experimental	Not Available	P36952
PSCA	DB05933	MK-4721	investigational	a fully human monoclonal antibody directed to Agensys’ proprietary target Prostate Stem Cell Antigen (PSCA), an antigen expressed at significant levels on tumor cells from the majority of patients with all stages of prostate, pancreatic and bladder cancers.	O43653
CTBP2	Not the same gene
LMTK2	No results.
BUB1	Not the same gene
COL4A2	No results.
RECK	Not the same gene
ABCG1	DB00171	ATP	investigational, nutraceutical	An adenine nucleotide containing three phosphate groups esterified to the sugar moiety. In addition to its crucial roles in metabolism adenosine triphosphate is a neurotransmitter.	P45844
	DB00163	Vitamin E	approved, nutraceutical, vet_approved	Vitamin E supplementation is indicated for treatment of vitamin E deficiency which can occur in cystic fibrosis, cholestasis and severe liver disease, abetalipoproteinemia or simply poor diet
ADORA2A	DB00201	Caffeine	approved	a stimulant present in tea, coffee, cola beverages, analgesic drugs, and agents used to increase alertness. It is also used in to prevent and treat pulmonary complications of premature birth.	P29274
	DB04853	Binodenoson	investigational	a pharmacologic stress agent specific to the only adenosine receptor necessary for increased cardiac blood flow, the A2A receptor. This specificity allows Binodenoson to deliver - in a single injection - a more effective dose of medication with fewer side effects than current treatments, which typically require a 15-20 minute infusion.
	DB04932	Defibrotide	approved, investigational	a mixture of single-stranded oligonucleotides used in the treatment of severe hepatic veno-occlusive disease with renal or pulmonary dysfunction following hematopoietic stem-cell transplantation.
	DB05191	Atl146e	investigational	an anti-inflammatory compounds which is an agonist of A2A adenosine receptors.
	DB05009	Apadenoson	investigational	a selective A2a adenosine receptor agonist designed for use as a pharmacologic stress agent in cardiac perfusion imaging studies. It is developed by Bristol-Myers Squibb and is in phase II of clinical trials.
	DB00277	Theophylline	approved	a xanthine used to manage the symptoms of asthma, COPD, and other lung conditions caused by reversible airflow obstruction.
	DB06213	Regadenoson	approved, investigational	a coronary vasodilator used in radionuclide myocardial perfusion imaging (MPI).
	DB00358	Mefloquine	approved, investigational	an antimalarial agent used in the prophylaxis and treatment of malaria caused by Plasmodium falciparum and Plasmodium vivax.
	DB00640	Adenosine	approved, investigational	a medication used in myocardial perfusion scintigraphy and to treat supraventricular tachycardia.
	DB08770	4-{2-[(7-amino-2-furan-2-yl[1,2,4]triazolo[1,5-a][1,3,5]triazin-5-yl)amino]ethyl}phenol	experimental	Not Available
CD59	No results.
DDX17	Not the same gene
ERG	Not the same gene
PIM1	DB01754	3,4-Dihydroxy-1-Methylquinolin-2(1h)-One	experimental	Not Available	P11309
	DB02010	Staurosporine	experimental	An indolocarbazole that is a potent protein kinase C inhibitor which enhances cAMP-mediated responses in human neuroblastoma cells. (Biochem Biophys Res Commun 1995;214(3):1114-20)
	DB02656	LY-294002	experimental	Not Available
	DB03366	Imidazole	experimental, investigational	Not Available
	DB03650	(3e)-3-[(4-Hydroxyphenyl)Imino]-1h-Indol-2(3h)-One	experimental	Not Available
	DB03777	Bisindolylmaleimide I	experimental	Not Available
	DB04395	Phosphoaminophosphonic Acid-Adenylate Ester	experimental	5'-Adenylic acid, monoanhydride with imidodiphosphoric acid. An analog of ATP, in which the oxygen atom bridging the beta to the gamma phosphate is replaced by a nitrogen atom. It is a potent competitive inhibitor of soluble and membrane-bound mitochondrial ATPase and also inhibits ATP-dependent reactions of oxidative phosphorylation.
	DB04522	Dexfosfoserine	experimental	Not Available
	O15439	S,S-(2-Hydroxyethyl)Thiocysteine	experimental	Not Available
		IMIDAZOPYRIDAZIN 1	experimental	Not Available
TFF1		Afimoxifene	investigational	For the potential treatment of menstrual-cycle related mastalgia, fibrocystic breast disease, breast disease, gynecomastia and Keloid scarring.	P04155
		Raloxifene	approved, investigational	a selective estrogen receptor modulator that is used to prevent and treat osteoporosis and reduce the risk of invasive breast cancer in high-risk postmenopausal women.
HPN		Benzylsulfonic acid	experimental	Not Available	P05981
		Bentiromide	investigational, withdrawn	a dipeptide that is used in the bentiromide test, which is a screening test for evaluating pancreatic exocrine function and monitoring the adequacy of supplemental pancreatic therapy. It is typically administered orally. Cases of headache and gastrointestinal disturbances have been reported with the use of bentiromide. Bentiromide is currently not available in the U.S. or Canada.
		6-Chloro-2-(2-Hydroxy-Biphenyl-3-Yl)-1h-Indole-5-Carboxamidine	experimental	Not Available
		CRA_1144	experimental	Not Available
HK2	Not the same gene
LAMP2	Not the same gene
MMP15	DB00786	Marimastat	investigational	Used in the treatment of cancer, Marmiastat is an angiogenesis and metastasis inhibitor. As an angiogenesis inhibitor it limits the growth and production of blood vessels. As an antimetatstatic agent it prevents malignant cells from breaching the basement membranes.	P51511
CDH3	Not the same gene
THBS4	Not the same gene
HDAC9	DB00313	Valproic acid	approved, investigational	an anticonvulsant used to control complex partial seizures and both simple and complex absence seizures.	Q9UKV0
ABCC4	DB00563	Methotrexate	approved	an antineoplastic agent used the treatment of a wide variety of cancers as well as severe psoriasis, severe rheumatoid arthritis, and juvenile rheumatoid arthritis.	O15439
	DB02527	Cyclic adenosine monophosphate	experimental	a molecule that is important in many biological processes; it is derived from adenosine triphosphate (ATP).
	DB01032	Probenecid	approved, investigational	a medication used to treat gouty arthritis, tophaceous gout, and hyperuricemia.
	DB00975	Dipyridamole	approved	a phosphodiesterase inhibitor used to prevent postoperative thromboembolic events.
	DB00661	Verapamil	approved	a non-dihydropyridine calcium channel blocker used in the treatment of angina, arrhythmia, and hypertension.
	DB01138	Sulfinpyrazone	approved	a platelet inhibitory and uricosuric agent used to inhibit thrombotic and embolic processes and to manage the chronic phases of gout .
	DB00203	Sildenafil	approved, investigational	a phosphodiesterase inhibitor used for the treatment of erectile dysfunction.
	DB00158	Folic acid	approved, nutraceutical, vet_approved	a nutrient used to treat megaloblastic anemia and is found in many supplements.
	DB04348	Taurocholic acid	approved, experimental	The product of conjugation of cholic acid with taurine. Its sodium salt is the chief ingredient of the bile of carnivorous animals. It acts as a detergent to solubilize fats for absorption and is itself absorbed. It is used as a cholagogue and cholerectic.
	DB00286	Conjugated estrogens	approved	Conjugated estrogens is a mixture of estrogens used in estrogen replacement therapy for menopause and hypoestrogenism, used in the treatment of various malignancies, and used in the treatment of postmenopausal osteoporosis.
SCD	Not the same gene
AGR2	No results.
NDC80	Not the same gene
PSMC4	Not the same gene
PSMB5	Not the same gene
DGCR8	Not the same gene
MACROH2A1	No results.
SPRY2	Not the same gene
MMP25	DB01039	Fenofibrate	approved	a peroxisome proliferator receptor alpha activator used to lower LDL-C, total-C, triglycerides, and Apo B, while increasing HDL-C in hypercholesterolemia, dyslipidemia, and hypertriglyceridemia.	Q9NPA2
	DB00786	Marimastat	investigational	Used in the treatment of cancer, Marmiastat is an angiogenesis and metastasis inhibitor. As an angiogenesis inhibitor it limits the growth and production of blood vessels. As an antimetatstatic agent it prevents malignant cells from breaching the basement membranes.
	DB13873	Fenofibric acid	approved	a fibrate used to treat severe hypertriglyceridemia, primary hypercholesterolemia, or mixed dyslipidemia.
SLC22A3	DB01035	Procainamide	approved	a medication used to treat life threatening ventricular arrhythmias. For the treatment of life-threatening ventricular arrhythmias.	O75751
	DB00458	Imipramine	approved	a tricyclic antidepressant indicated for the treatment of depression and to reduce childhood enuresis.
	DB00536	Guanidine	approved	a strong organic base used to treat muscle weakness and fatigue associated with the myasthenic complications of Eaton-Lambert syndrome.
	DB01151	Desipramine	approved, investigational	For relief of symptoms in various depressive syndromes, especially endogenous depression. It has also been used to manage chronic peripheral neuropathic pain, as a second line agent for the management of anxiety disorders (e.g. panic disorder, generalized anxiety disorder), and as a second or third line agent in the ADHD management.
	DB00575	Clonidine	approved	Clonidine is an alpha-2 adrenergic agonist used to treat hypertension and severe cancer pain, among other conditions, and to treat withdrawal symptoms from various substances. It is also used to aid in the diagnosis of pheochromocytoma and to prevent migraines.
	DB00396	Progesterone	approved, vet_approved	a hormone used for a variety of functions, including contraception, control of abnormal uterine bleeding, maintenance of pregnancy, and prevention of endometrial hyperplasia.
	DB00457	Prazosin	approved	an alpha-blocker that causes a decrease in total peripheral resistance and is used to treat hypertension.
	DB00925	Phenoxybenzamine	approved	an alpha adrenergic antagonist used to treat pheochromocytoma and episodes of hypertension and sweating.
	DB00783	Estradiol	approved, investigational, vet_approved	an estrogenic steroid used to treat vasomotor symptoms of vulvar and vaginal atrophy in menopause, hypoestrogenism, prevention of postmenopausal osteoporosis, treatment of breast cancer, and advanced androgen-dependent carcinoma of the prostate.
	DB00501	Cimetidine	approved, investigational	a histamine H2 receptor antagonist used to manage GERD, peptic ulcer disease, and indigestion.
GSTM1	DB00143	Glutathione	approved, investigational, nutraceutical	A tripeptide with many roles in cells. It conjugates to drugs to make them more soluble for excretion, is a cofactor for some enzymes, is involved in protein disulfide bond rearrangement and reduces peroxides.	P09488
	DB01834	(9R,10R)-9-(S-glutathionyl)-10-hydroxy-9,10-dihydrophenanthrene	experimental	Not Available
	DB02165	Zinc trihydroxide	experimental	Not Available
	DB02458	S-(2,4-dinitrophenyl)glutathione	experimental	Not Available
	DB03314	5-fluorotryptophan	experimental	5-fluorotryptophan can be used as substrate analogue to study enzyme mechanisms by NMR spectroscopy.
	DB04187	(9S,10S)-9-(S-glutathionyl)-10-hydroxy-9,10-dihydrophenanthrene	experimental	Not Available
	DB01008	Busulfan	approved, investigational	For use in combination with cyclophosphamide as a conditioning regimen prior to allogeneic hematopoietic progenitor cell transplantation for chronic myelogenous (myeloid, myelocytic, granulocytic) leukemia (FDA has designated busulfan as an orphan drug for this use). It is also used as a component of pretransplant conditioning regimens in patients undergoing bone marrow transplantation for acute …
	DB00515	Cisplatin	approved	For the treatment of metastatic testicular tumors, metastatic ovarian tumors and advanced bladder cancer.
	DB00958	Carboplatin	approved	Carboplatin is indicated in combination with an established combination of chemotherapeutic agents for the initial treatment of advanced ovarian carcinoma.9 Carboplatin is also indicated for the palliative treatment of ovarian carcinoma, recurrent after prior chemotherapy.9
	DB00526	Oxaliplatin	approved, investigational	Oxaliplatin, in combination with infusional fluorouracil and leucovorin, is indicated for the treatment of advanced colorectal cancer and adjuvant treatment of stage III colon cancer in patients who have undergone complete resection of the primary tumor
ABCC10	DB00541	Vincristine	approved, investigational	a vinca alkaloid used to treat acute leukemia, malignant lymphoma, Hodgkin's disease, acute erythraemia, and acute panmyelosis.	Q5T3U5
	DB00661	Verapamil	approved	a non-dihydropyridine calcium channel blocker used in the treatment of angina, arrhythmia, and hypertension.
	DB01229	Paclitaxel	approved, vet_approved	a taxoid chemotherapeutic agent used as first-line and subsequent therapy for the treatment of advanced carcinoma of the ovary, and other various cancers including breast and lung cancer.
	DB04348	Taurocholic acid	approved, experimental	The product of conjugation of cholic acid with taurine. Its sodium salt is the chief ingredient of the bile of carnivorous animals. It acts as a detergent to solubilize fats for absorption and is itself absorbed. It is used as a cholagogue and cholerectic.
	DB00203	Sildenafil	approved, investigational	a phosphodiesterase inhibitor used for the treatment of erectile dysfunction.
	DB00563	Methotrexate	approved	an antineoplastic agent used the treatment of a wide variety of cancers as well as severe psoriasis, severe rheumatoid arthritis, and juvenile rheumatoid arthritis.
	DB00773	Etoposide	approved	a podophyllotoxin derivative used to treat testicular and small cell lung tumors.
	DB00997	Doxorubicin	approved, investigational	a medication used to treat various cancers, including AIDS-associated Kaposi's Sarcoma and metastatic cancers.
	DB00091	Cyclosporine	approved, investigational, vet_approved	a steroid-sparing immunosuppressant used in organ and bone marrow transplants as well as inflammatory conditions such as ulcerative colitis, rheumatoid arthritis, and atopic dermatitis.
	DB00783	Estradiol	approved, investigational, vet_approved	an estrogenic steroid used to treat vasomotor symptoms of vulvar and vaginal atrophy in menopause, hypoestrogenism, prevention of postmenopausal osteoporosis, treatment of breast cancer, and advanced androgen-dependent carcinoma of the prostate.
KRT15	Not the same gene
HNF1B	Not the same gene
CEACAM1	DB00113	Technetium Tc-99m arcitumomab	experimental	For imaging colorectal tumors	P13688
TLE3	Not the same gene
TGM4	DB00130	L-Glutamine	approved, investigational, nutraceutical	Used for nutritional supplementation, also for treating dietary shortage or imbalance. Used to reduce the acute complications of sickle cell disease in adult and pediatric patients 5 years of age and older	P49221
MMP24	DB00786	Marimastat	investigational	Used in the treatment of cancer, Marmiastat is an angiogenesis and metastasis inhibitor. As an angiogenesis inhibitor it limits the growth and production of blood vessels. As an antimetatstatic agent it prevents malignant cells from breaching the basement membranes.	Q9Y5R2
RAC3	Not the same gene
ABCA8	Not the same gene
ABCC9	DB00171	ATP	investigational, nutraceutical	An adenine nucleotide containing three phosphate groups esterified to the sugar moiety. In addition to its crucial roles in metabolism adenosine triphosphate is a neurotransmitter. For nutritional supplementation, also for treating dietary shortage or imbalance	O60706
	DB01016	Glyburide	approved	a sulfonylurea used in the treatment of non insulin dependent diabetes mellitus. Brand Names
	DB09220	Nicorandil	approved, investigational	a vasodilatory drug that functions through potassium channels and intracellular cGMP concentrations commonly used to treat angina.
ABCG4	Not the same gene
PDK4	DB08356	4-[4-(4-methoxyphenyl)-5-methyl-1H-pyrazol-3-yl]benzene-1,3-diol	experimental	Not Available	Q16654
	DB00755	Tretinoin	approved, investigational, nutraceutical	a vitamin A derivative used to treat acne vulgaris and certain types of promyelocytic leukemia, as well as various skin conditions in over-the-counter medications.
ADAM9	DB05033	INCB7839	investigational	a novel, orally available ADAM metalloprotease inhibitor that is designed to block activation of the epidermal growth factor (EGFR) pathways. It represents a potentially important new class of targeted breast cancer therapy. It has shown promising clinical activity in heavily pretreated, refractory breast cancer patients.	Q13443
SPC24	Not the same gene
EFNA5	Not the same gene
TRPM8	DB00825	Levomenthol	approved	Used to treat occasional minor irritation, pain, sore mouth, and sore throat as well as cough associated with a cold or inhaled irritants.	Q7Z2W7
	DB09061	Cannabidiol	approved, investigational	an active cannabinoid used as an adjunctive treatment for the management of seizures associated with Lennox-Gastaut syndrome or Dravet syndrome and symptomatic relief of moderate to severe neuropathic pain or other painful conditions, like cancer.
	DB14011	Nabiximols	investigational	In Canada, Sativex has received a Notice of Compliance (NOC) for use as an as adjunctive treatment for symptomatic relief of spasticity in patients with multiple sclerosis (MS) who have not responded adequately to other therapy and who demonstrate meaningful improvement during an initial trial of therapy. Sativex has also received a Notice of Compliance with Conditions (NOC/c) for use as an adjun…
	DB14009	Medical Cannabis	experimental, investigational	The use of the plant species Cannabis sativa and Cannabis indica, popularly known as marijuana, has gained popularity in recent years for the management of a wide variety of medical conditions as a wave of legalization in North America has changed public and medical opinion on its use. Consequently, an expanding body of evidence has begun to emerge that has demonstrated its potential usefulness i…
	DB11755	Tetrahydrocannabivarin	investigational	Tetrahydrocannabivarin (THCV) is a propyl analogue of tetrahydrocannabinol (Δ9-THC), one of the primary pharmacological components of Medical Cannabis. Δ9-THC is currently available in several synthetic forms, including Dronabinol, while purified or isolated THCV is not approved for any medical uses and is not available as any marketed products. As a major phytocannabinoid, however, THCV is acces…
	DB11345	(S)-camphor	experimental	(S)-camphor, or L(-)-Camphor, is a stereoisomer of Camphor, a bicyclic monoterpene known to potentiate both heat and cold sensations. (S)-camphor is not the naturally-occurring stereoisomer but displays similar TRPV channel affinity and current inhibition. Camphor is isolated from the wood of the camphor laurel tree, Cinnamomum camphora, and had a long history of medicinal use. It has been used a…
	DB01744	Camphor	approved, withdrawn	a compound used topically to help relieve pain and also as a topical antiseptic. May also be used in vaporizers to help suppress coughing. This medication should not be swallowed.
	DB14123	Menthol	approved	Not Available
KLK11	Not the same gene
ABCC6	DB01138	Sulfinpyrazone	approved	a platelet inhibitory and uricosuric agent used to inhibit thrombotic and embolic processes and to manage the chronic phases of gout.	O95255
	DB01032	Probenecid	approved, investigational	For the reduction of serum uric acid concentrations in chronic gouty arthritis and tophaceous gout in patients with frequent disabling gout attacks. Has also been effectively used to promote uric acid excretion in hyperuricemia secondary to the administration of thiazide and related diuretics.
	DB00328	Indomethacin	approved, investigational	a nonsteroidal anti-inflammatory (NSAID) used for symptomatic management of chronic musculoskeletal pain conditions and to induce closure of a hemodynamically significant patent ductus arteriosus in premature infants.
	DB00773	Etoposide	approved	For use in combination with other chemotherapeutic agents in the treatment of refractory testicular tumors and as first line treatment in patients with small cell lung cancer. Also used to treat other malignancies such as lymphoma, non-lymphocytic leukemia, and glioblastoma multiforme.
	DB00997	Doxorubicin	approved, investigational	Doxorubicin is indicated for the treatment of neoplastic conditions like acute lymphoblastic leukemia, acute myeloblastic leukemia, Hodgkin and non-Hodgkin lymphoma, metastatic breast cancer, metastatic Wilms’ tumor, metastatic neuroblastoma, metastatic soft tissue and bone sarcomas, metastatic ovarian carcinoma, metastatic transitional cell bladder carcinoma, metastatic thyroid carcinoma, metast…
	DB00570	Vinblastine	approved	For treatment of breast cancer, testicular cancer, lymphomas, neuroblastoma, Hodgkin's and non-Hodgkin's lymphomas, mycosis fungoides, histiocytosis, and Kaposi's sarcoma.
	DB00444	Teniposide	approved	a cytotoxic drug used as an adjunct for chemotherapy induction in the treatment of refractory childhood acute lymphoblastic leukemia
	DB00694	Daunorubicin	approved	For remission induction in acute nonlymphocytic leukemia (myelogenous, monocytic, erythroid) of adults and for remission induction in acute lymphocytic leukemia of children and adults. Daunorubicin is indicated in combination with cytarabine for the treatment of newly-diagnosed therapy-related acute myeloid leukemia (t-AML) or AML with myelodysplasia-related changes (AML-MRC) in adults and pediat…
	DB00515	Cisplatin	approved	a platinum based chemotherapy agent used to treat various sarcomas, carcinomas, lymphomas, and germ cell tumors.
	DB00970	Dactinomycin	approved, investigational	For the treatment of Wilms' tumor, childhood rhabdomyosarcoma, Ewing's sarcoma and metastatic, nonseminomatous testicular cancer as part of a combination chemotherapy and/or multi-modality treatment regimen
BST2	Not the same gene
ITGBL1	No results.
KLK5	Not the same gene
ST14	DB03127	Benzamidine	experimental	a drug used to treat painful and inflammatory conditions of the oral cavity, such as infections and gingivitis.	Q9Y5Y6
	DB00013	Urokinase	approved, investigational, withdrawn	a low molecular weight form of human urokinase used to treat pulmonary embolism and myocardial infarction as well as to clear IV lines.
	DB13729	Camostat	experimental	Camostat mesylate is indicated in Japan to treat chronic pancreatitis and drug induced lung injury.3 It is also being investigated as a potential treatment for COVID-19
MMP26	DB00786	Marimastat	investigational	Used in the treatment of cancer, Marmiastat is an angiogenesis and metastasis inhibitor. As an angiogenesis inhibitor it limits the growth and production of blood vessels. As an antimetatstatic agent it prevents malignant cells from breaching the basement membranes.	Q9NRE1
KCNA3	DB06637	Dalfampridine	approved	Dalfampridine is a neurofunctional modifier that helps improve walking speed in patients with multiple sclerosis (MS).	P22001
	DB00845	Clofazimine	approved, investigational	Clofazimine is indicated for the treatment of lepromatous leprosy, including dapsone-resistant lepromatous leprosy and lepromatous leprosy complicated by erythema nodosum leprosum.5 To prevent the development of drug resistance, it should be used only in combination with other antimycobacterial leprosy treatments.
NEDD4L	Not the same gene
ABCD2	Not the same gene
ADORA2B	DB00277	Theophylline	approved	For the treatment of the symptoms and reversible airflow obstruction associated with chronic asthma and other chronic lung diseases, such as emphysema and chronic bronchitis.	P29275
	DB00824	Enprofylline	approved, experimental	Used in the management of symptoms of asthma. Also used in the treatment of peripheral vascular diseases and in the management of cerebrovascular insufficiency, sickle cell disease, and diabetic neuropathy.
	DB04932	Defibrotide	approved, investigational	Indicated for the treatment of severe hepatic veno-occlusive disease (VOD), also known as sinusoidal obstruction syndrome (SOS), with renal or pulmonary dysfunction following hematopoietic stem-cell transplantation (HSCT)
	DB05936	CVT-6883	investigational	CVT-6883 is a selective, potent and orally available A2B-adenosine receptor antagonist which CV Therapeutics is investigating for the potential treatment of asthma and other conditions related to inflammation and fibrosis.
	DB00640	Adenosine	approved, investigational	Adenosine is indicated as an adjunct to thallium-201 in myocardial perfusion scintigraphy in patients unable to adequately exercise. It is also indicated to convert sinus rhythm of paroxysmal supraventricular tachycardia
	DB00201	Caffeine	approved	a stimulant present in tea, coffee, cola beverages, analgesic drugs, and agents used to increase alertness. It is also used in to prevent and treat pulmonary complications of premature birth.
ADORA3	DB01223	Aminophylline	approved	a bronchodilator consisting of theophylline that is used for the treatment of bronchospasm due to asthma, emphysema and chronic bronchitis.	P0DMS8
	DB00640	Adenosine	approved, investigational	Adenosine is indicated as an adjunct to thallium-201 in myocardial perfusion scintigraphy in patients unable to adequately exercise. It is also indicated to convert sinus rhythm of paroxysmal supraventricular tachycardia
	DB05511	Piclidenoson	investigational	Investigated for use/treatment in cancer/tumors (unspecified), eye disorders/infections, psoriasis and psoriatic disorders, and rheumatoid arthritis. Can-Fite BioPharma has reported that by targeting the adenosine A3-receptor, CF101 may also be used to treat Crohn's disease, a serious gastrointestinal disorder.
	DB00824	Enprofylline	approved, experimental	Used in the management of symptoms of asthma. Also used in the treatment of peripheral vascular diseases and in the management of cerebrovascular insufficiency, sickle cell disease, and diabetic neuropathy.
	DB12010	Fostamatinib	approved, investigational	Fostamatinib is indicated for use in the treatment of chronic immune thrombocytopenia (ITP) in patients who have had insufficient response to previous therapy
	DB00201	Caffeine	approved	a stimulant present in tea, coffee, cola beverages, analgesic drugs, and agents used to increase alertness. It is also used in to prevent and treat pulmonary complications of premature birth.
TSPAN13	Not the same gene
RAB25	Not the same gene
GOLM1	Not the same gene
OR51E1	No results.
OR51E2	No results.
ASPA	DB00128	Aspartic acid	approved, nutraceutical	There is no support for the claim that aspartates are exercise performance enhancers, i.e. ergogenic aids	P45381
	DB01593	Zinc	approved, investigational	Zinc can be used for the treatment and prevention of zinc deficiency/its consequences, including stunted growth and acute diarrhea in children, and slowed wound healing. It is also utilized for boosting the immune system, treating the common cold and recurrent ear infections, as well as preventing lower respiratory tract infections
	DB14487	Zinc acetate	approved, investigational	Zinc can be used for the treatment and prevention of zinc deficiency/its consequences, including stunted growth and acute diarrhea in children, and slowed wound healing. It is also utilized for boosting the immune system, treating the common cold and recurrent ear infections, as well as preventing lower respiratory tract infections
	DB14533	Zinc chloride	approved, investigational	Zinc chloride injections are indicated for use total parenteral nutrition to maintain zinc serum levels and prevent deficiency syndromes
	DB14548	Zinc sulfate, unspecified form	approved, experimental	Zinc sulfate is a common zinc supplement in parenteral nutrition
COCH	No results.
HOXA7	Not the same gene
HOXC6	Not the same gene
QKI	No results.
OPHN1	Not the same gene
PDLIM5	Not the same gene
RASL11A	No results.
ZNF154	Not the same gene
GCNT1	Not the same gene
KLK15	Not the same gene
KLK14	Not the same gene
TMEM100	Not the same gene
RNF19A	No results.
RARRES1	DB00755	Tretinoin	approved, investigational, nutraceutical	a vitamin A derivative used to treat acne vulgaris and certain types of promyelocytic leukemia, as well as various skin conditions in over-the-counter medications.	P49788
VEGFA	DB01270	Ranibizumab	approved	a recombinant humanized monoclonal antibody and VEGF-A antagonist used for the management of macular edema after retinal vein occlusion, age-related macular degeneration (wet), and diabetic macular edema	P15692
	DB01017	Minocycline	approved, investigational	a tetracycline analog used to treat a wide variety of infections in the body.
	DB01120	Gliclazide	approved	a sulfonylurea used to treat hyperglycemia in patients with type 2 diabetes mellitus.
	DB01136	Carvedilol	approved, investigational	a non selective beta-adrenergic antagonist used to treat mild to severe chronic heart failure, hypertension, and left ventricular dysfunction following myocardial infarction in clinically stable patients.
	DB03088	Pidolic acid	approved, investigational	Pidolic acid is a naturally occurring but little-studied amino acid derivative that can be formed enzymatically or non-enzymatically and participates as a biological intermediate with unique pharmacodynamics in various chemical pathways. Elevations of the acid in blood levels may be associated with problems of glutamine or glutathione metabolism 7. Pidolic acid, in general, is found in large quan…
	DB00112	Bevacizumab	approved, investigational	a monoclonal anti-vascular endothelial growth factor antibody used in combination with antineoplastic agents for the treatment of many types of cancer.
	DB04895	Pegaptanib	approved, investigational	a selective vascular endothelial growth factor (VEGF) antagonist used for the treatment of neovascular (wet) age-related macular degeneration.
	DB05294	Vandetanib	approved	an antineoplastic kinase inhibitor used to treat symptomatic or progressive medullary thyroid cancer in patients with unresectable locally advanced or metastatic disease.
	DB05434	ABT-510	investigational	a peptide mimetic of thrombospondin-1 (TSP-1), blocks angiogenesis in vitro and in vivo, and slows tumor growth. It is developed by Abbott Laboratories for the treatment of Solid Tumors, Lymphoma and Melanoma.
	DB05890	Veglin	investigational	VEGF-AS (Veglin) is an anti-angiogenesis non-chemotherapy drug (angiogenesis inhibitor) that was developed by VasGene Therapeutics, Inc. for the treatment of a variety of malignancies including mesothelioma. Veglin is one of several newly developed non-chemotherapy drugs being tested for possible utilization in the ongoing struggle to combat malignant mesothelioma.

## Sheet: Sheet S10.Functional enrichment
#category	term ID	term description	observed gene count	background gene count	strength	false discovery rate	matching proteins in your network (IDs)	matching proteins in your network (labels)
GO Process	GO:0051239	Regulation of multicellular organismal process	67	2749	0.53	5.79e-17	9606.ENSP00000005178,9606.ENSP00000161559,9606.ENSP00000162749,9606.ENSP00000219070,9606.ENSP00000221930,9606.ENSP00000223095,9606.ENSP00000226730,9606.ENSP00000227507,9606.ENSP00000239938,9606.ENSP00000241356,9606.ENSP00000242159,9606.ENSP00000248553,9606.ENSP00000252593,9606.ENSP00000252809,9606.ENSP00000256078,9606.ENSP00000261200,9606.ENSP00000262626,9606.ENSP00000263080,9606.ENSP00000263341,…	PDK4,CEACAM1,TNFRSF1A,MMP2,TGFB1,SERPINE1,IL2,CCND1,EGR1,ADORA3,HOXA7,HSPB1,BST2,GDF15,KRAS,ABCC9,HPN,ASPA,IL1B,CDH3,WNT5A,STAT3,EGF,HK2,INSR,ADORA2B,FOS,CXCL8,ABCD2,KLK3,EZH2,TRPM8,NOS2,EFNA5,THBS4,SMAD4,FN1,COL4A2,RAB25,THBS2,SCD,PTEN,PLAU,PIM1,AR,ID1,SPRY2,RECK,NKX3-1,TFRC,IGF1,SPP1,OR51E2,BCL2,GSTP1,TNF,SERPINB2,HDAC9,ADAM9,MACROH2A1,DICER1,ITGB3,TLE3,TMEM100,MYC,ADORA2A,HNF1B
GO Process	GO:0010033	Response to organic substance	64	2692	0.52	1.41e-15	9606.ENSP00000005178,9606.ENSP00000161559,9606.ENSP00000162749,9606.ENSP00000219070,9606.ENSP00000219271,9606.ENSP00000221930,9606.ENSP00000223095,9606.ENSP00000225831,9606.ENSP00000226730,9606.ENSP00000227507,9606.ENSP00000239938,9606.ENSP00000248553,9606.ENSP00000252593,9606.ENSP00000252809,9606.ENSP00000261200,9606.ENSP00000262626,9606.ENSP00000263341,9606.ENSP00000264634,9606.ENSP00000264657,…	PDK4,CEACAM1,TNFRSF1A,MMP2,MMP15,TGFB1,SERPINE1,CCL2,IL2,CCND1,EGR1,HSPB1,BST2,GDF15,ABCC9,HPN,IL1B,WNT5A,STAT3,DNMT3A,DAXX,TIMP3,TIMP4,HK2,TFF1,HPRT1,INSR,FOS,CXCL8,CTBP2,EZH2,PGR,NOS2,EFNA5,THBS4,SMAD4,ESR2,COL4A2,ABCG1,SCD,PIM1,AR,ID1,SPRY2,CA9,NKX3-1,TFRC,IGF1,SPP1,DDX17,OR51E2,BCL2,GSTP1,CD44,TNF,HDAC9,GCNT1,ADAM9,ITGB3,TMEM100,MYC,ADORA2A,HNF1B,ABCG4
GO Process	GO:0042221	Response to chemical	74	4010	0.41	3.22e-13	9606.ENSP00000005178,9606.ENSP00000161559,9606.ENSP00000162749,9606.ENSP00000205557,9606.ENSP00000219070,9606.ENSP00000219271,9606.ENSP00000221930,9606.ENSP00000223095,9606.ENSP00000225831,9606.ENSP00000226730,9606.ENSP00000227507,9606.ENSP00000239938,9606.ENSP00000248553,9606.ENSP00000252593,9606.ENSP00000252809,9606.ENSP00000261200,9606.ENSP00000262626,9606.ENSP00000263341,9606.ENSP00000264012,…	PDK4,CEACAM1,TNFRSF1A,ABCC6,MMP2,MMP15,TGFB1,SERPINE1,CCL2,IL2,CCND1,EGR1,HSPB1,BST2,GDF15,ABCC9,HPN,IL1B,CDH3,WNT5A,STAT3,DNMT3A,DAXX,TIMP3,TIMP4,HK2,TFF1,HPRT1,INSR,FOS,CXCL8,GSTM1,CTBP2,EZH2,PGR,NOS2,EFNA5,THBS4,SMAD4,ESR2,OPHN1,COL4A2,ABCG1,SCD,PTEN,PLAU,PIM1,AR,ID1,SPRY2,CA9,NKX3-1,TFRC,IGF1,SPP1,DDX17,OR51E2,OR51E1,BCL2,GSTP1,CD44,TNF,HDAC9,GCNT1,ADAM9,ITGB3,TMEM100,ABCB1,MYC,ADORA2A,HNF1B,…
GO Process	GO:0048518	Positive regulation of biological process	93	6207	0.32	3.22e-13	9606.ENSP00000157812,9606.ENSP00000161559,9606.ENSP00000162749,9606.ENSP00000216361,9606.ENSP00000219070,9606.ENSP00000221930,9606.ENSP00000223095,9606.ENSP00000225831,9606.ENSP00000226730,9606.ENSP00000227507,9606.ENSP00000239938,9606.ENSP00000241463,9606.ENSP00000242159,9606.ENSP00000248553,9606.ENSP00000252593,9606.ENSP00000252809,9606.ENSP00000256078,9606.ENSP00000261597,9606.ENSP00000262626,…	PSMC4,CEACAM1,TNFRSF1A,COCH,MMP2,TGFB1,SERPINE1,CCL2,IL2,CCND1,EGR1,RASL11A,HOXA7,HSPB1,BST2,GDF15,KRAS,NDC80,HPN,ASPA,IL1B,CDH3,WNT5A,STAT3,DNMT3A,EGF,DAXX,TIMP3,HK2,LMTK2,HPRT1,BIRC5,INSR,RAC3,ADORA2B,FOS,CXCL8,ABCD2,CTBP2,KLK3,EZH2,TRPM8,PGR,NOS2,DNMT3B,EFNA5,KLK5,THBS4,EIF4EBP1,SMAD4,ESR2,FN1,RAB25,ABCG1,QKI,THBS2,SCD,PTEN,PLAU,PIM1,AR,ID1,SPRY2,RECK,NKX3-1,KLK14,TFRC,IGF1,SPP1,DDX17,OR51E2,B…
GO Process	GO:0048519	Negative regulation of biological process	86	5313	0.35	3.22e-13	9606.ENSP00000005178,9606.ENSP00000161559,9606.ENSP00000162749,9606.ENSP00000219070,9606.ENSP00000221930,9606.ENSP00000223095,9606.ENSP00000225831,9606.ENSP00000226730,9606.ENSP00000227507,9606.ENSP00000237696,9606.ENSP00000239938,9606.ENSP00000241356,9606.ENSP00000242159,9606.ENSP00000248553,9606.ENSP00000252593,9606.ENSP00000252809,9606.ENSP00000256078,9606.ENSP00000261597,9606.ENSP00000262626,…	PDK4,CEACAM1,TNFRSF1A,MMP2,TGFB1,SERPINE1,CCL2,IL2,CCND1,RARRES1,EGR1,ADORA3,HOXA7,HSPB1,BST2,GDF15,KRAS,NDC80,HPN,DGCR8,IL1B,CDH3,WNT5A,STAT3,DNMT3A,EGF,DAXX,TIMP3,TIMP4,HK2,TFF1,PSCA,BIRC5,BUB1,ADORA2B,CXCL8,ABCD2,CTBP2,KLK3,EZH2,PGR,NOS2,DNMT3B,EFNA5,THBS4,EIF4EBP1,SMAD4,ESR2,FN1,OPHN1,COL4A2,ABCG1,THBS2,PTEN,PLAU,PIM1,AR,ID1,SPRY2,RECK,MMP26,NKX3-1,SERPINB5,KLK14,TFRC,IGF1,SPP1,DDX17,BCL2,GST…
GO Process	GO:0050793	Regulation of developmental process	58	2492	0.51	3.22e-13	9606.ENSP00000161559,9606.ENSP00000162749,9606.ENSP00000216361,9606.ENSP00000221930,9606.ENSP00000223095,9606.ENSP00000225831,9606.ENSP00000226730,9606.ENSP00000227507,9606.ENSP00000242159,9606.ENSP00000248553,9606.ENSP00000252809,9606.ENSP00000256078,9606.ENSP00000262626,9606.ENSP00000263080,9606.ENSP00000263341,9606.ENSP00000264012,9606.ENSP00000264634,9606.ENSP00000264657,9606.ENSP00000265171,…	CEACAM1,TNFRSF1A,COCH,TGFB1,SERPINE1,CCL2,IL2,CCND1,HOXA7,HSPB1,GDF15,KRAS,HPN,ASPA,IL1B,CDH3,WNT5A,STAT3,EGF,HK2,INSR,RAC3,FOS,CXCL8,KLK3,EZH2,EFNA5,THBS4,SMAD4,FN1,COL4A2,ABCG1,THBS2,PTEN,PIM1,AR,ID1,SPRY2,RECK,NKX3-1,TFRC,IGF1,SPP1,DDX17,BCL2,NEDD4L,AGR2,CD44,TNF,HDAC9,ADAM9,MACROH2A1,DICER1,ITGB3,TMEM100,MYC,HNF1B,PDLIM5
GO Process	GO:0051241	Negative regulation of multicellular organismal process	38	1035	0.71	3.22e-13	9606.ENSP00000161559,9606.ENSP00000162749,9606.ENSP00000219070,9606.ENSP00000221930,9606.ENSP00000223095,9606.ENSP00000226730,9606.ENSP00000242159,9606.ENSP00000252593,9606.ENSP00000252809,9606.ENSP00000262626,9606.ENSP00000263341,9606.ENSP00000264012,9606.ENSP00000264634,9606.ENSP00000304501,9606.ENSP00000310688,9606.ENSP00000314151,9606.ENSP00000320147,9606.ENSP00000339730,9606.ENSP00000341551,…	CEACAM1,TNFRSF1A,MMP2,TGFB1,SERPINE1,IL2,HOXA7,BST2,GDF15,HPN,IL1B,CDH3,WNT5A,ADORA2B,ABCD2,KLK3,EZH2,THBS4,SMAD4,FN1,COL4A2,THBS2,PTEN,PLAU,ID1,SPRY2,NKX3-1,IGF1,SPP1,BCL2,GSTP1,TNF,SERPINB2,HDAC9,DICER1,TLE3,MYC,HNF1B
GO Process	GO:0042127	Regulation of cell population proliferation	47	1669	0.59	3.35e-13	9606.ENSP00000161559,9606.ENSP00000219070,9606.ENSP00000221930,9606.ENSP00000225831,9606.ENSP00000226730,9606.ENSP00000227507,9606.ENSP00000237696,9606.ENSP00000239938,9606.ENSP00000241356,9606.ENSP00000252593,9606.ENSP00000256078,9606.ENSP00000262626,9606.ENSP00000263209,9606.ENSP00000263341,9606.ENSP00000264012,9606.ENSP00000264634,9606.ENSP00000264657,9606.ENSP00000265171,9606.ENSP00000291527,…	CEACAM1,MMP2,TGFB1,CCL2,IL2,CCND1,RARRES1,EGR1,ADORA3,BST2,KRAS,HPN,DGCR8,IL1B,CDH3,WNT5A,STAT3,EGF,TFF1,BIRC5,INSR,CXCL8,CTBP2,EZH2,PGR,NOS2,THBS4,SMAD4,FN1,RAB25,PTEN,PLAU,PIM1,AR,ID1,SPRY2,NKX3-1,SERPINB5,TFRC,IGF1,BCL2,GSTP1,TNF,DICER1,ITGB3,MYC,ADORA2A
GO Process	GO:0033993	Response to lipid	34	827	0.76	3.43e-13	9606.ENSP00000005178,9606.ENSP00000219070,9606.ENSP00000219271,9606.ENSP00000221930,9606.ENSP00000223095,9606.ENSP00000225831,9606.ENSP00000227507,9606.ENSP00000263341,9606.ENSP00000264634,9606.ENSP00000264657,9606.ENSP00000264709,9606.ENSP00000266000,9606.ENSP00000287814,9606.ENSP00000306245,9606.ENSP00000306512,9606.ENSP00000320147,9606.ENSP00000325120,9606.ENSP00000327251,9606.ENSP00000328777,…	PDK4,MMP2,MMP15,TGFB1,SERPINE1,CCL2,CCND1,IL1B,WNT5A,STAT3,DNMT3A,DAXX,TIMP4,FOS,CXCL8,EZH2,PGR,NOS2,EFNA5,ESR2,ABCG1,SCD,PIM1,AR,CA9,NKX3-1,TFRC,SPP1,DDX17,OR51E2,BCL2,GSTP1,TNF,ADAM9
GO Process	GO:0009719	Response to endogenous stimulus	42	1363	0.63	8.69e-13	9606.ENSP00000005178,9606.ENSP00000161559,9606.ENSP00000219070,9606.ENSP00000221930,9606.ENSP00000225831,9606.ENSP00000227507,9606.ENSP00000239938,9606.ENSP00000252809,9606.ENSP00000262626,9606.ENSP00000264634,9606.ENSP00000264657,9606.ENSP00000264709,9606.ENSP00000266000,9606.ENSP00000266085,9606.ENSP00000287814,9606.ENSP00000291527,9606.ENSP00000303830,9606.ENSP00000306245,9606.ENSP00000306512,…	PDK4,CEACAM1,MMP2,TGFB1,CCL2,CCND1,EGR1,GDF15,HPN,WNT5A,STAT3,DNMT3A,DAXX,TIMP3,TIMP4,TFF1,INSR,FOS,CXCL8,EZH2,PGR,NOS2,EFNA5,SMAD4,ESR2,COL4A2,AR,ID1,SPRY2,NKX3-1,IGF1,SPP1,DDX17,OR51E2,BCL2,CD44,TNF,HDAC9,GCNT1,ADAM9,ITGB3,TMEM100
GO Process	GO:0051093	Negative regulation of developmental process	34	933	0.7	8.70e-12	9606.ENSP00000161559,9606.ENSP00000221930,9606.ENSP00000223095,9606.ENSP00000226730,9606.ENSP00000227507,9606.ENSP00000242159,9606.ENSP00000252809,9606.ENSP00000256078,9606.ENSP00000262626,9606.ENSP00000263341,9606.ENSP00000264012,9606.ENSP00000264634,9606.ENSP00000264657,9606.ENSP00000314151,9606.ENSP00000320147,9606.ENSP00000328777,9606.ENSP00000339730,9606.ENSP00000341551,9606.ENSP00000353654,…	CEACAM1,TGFB1,SERPINE1,IL2,CCND1,HOXA7,GDF15,KRAS,HPN,IL1B,CDH3,WNT5A,STAT3,KLK3,EZH2,EFNA5,THBS4,SMAD4,COL4A2,ABCG1,THBS2,PTEN,ID1,SPRY2,NKX3-1,TFRC,IGF1,SPP1,BCL2,TNF,DICER1,ITGB3,MYC,HNF1B
GO Process	GO:1901700	Response to oxygen-containing compound	43	1547	0.59	1.04e-11	9606.ENSP00000005178,9606.ENSP00000161559,9606.ENSP00000219070,9606.ENSP00000219271,9606.ENSP00000221930,9606.ENSP00000223095,9606.ENSP00000225831,9606.ENSP00000226730,9606.ENSP00000227507,9606.ENSP00000239938,9606.ENSP00000261200,9606.ENSP00000263341,9606.ENSP00000264634,9606.ENSP00000264657,9606.ENSP00000264709,9606.ENSP00000287814,9606.ENSP00000291527,9606.ENSP00000303830,9606.ENSP00000306245,…	PDK4,CEACAM1,MMP2,MMP15,TGFB1,SERPINE1,CCL2,IL2,CCND1,EGR1,ABCC9,IL1B,WNT5A,STAT3,DNMT3A,TIMP4,TFF1,INSR,FOS,CXCL8,EZH2,NOS2,EFNA5,SMAD4,ESR2,SCD,PIM1,AR,ID1,CA9,NKX3-1,TFRC,IGF1,SPP1,OR51E2,BCL2,GSTP1,TNF,HDAC9,GCNT1,ADAM9,ITGB3,HNF1B
GO Process	GO:0032501	Multicellular organismal process	92	6490	0.29	1.34e-11	9606.ENSP00000157812,9606.ENSP00000161559,9606.ENSP00000162749,9606.ENSP00000167586,9606.ENSP00000205557,9606.ENSP00000216361,9606.ENSP00000219070,9606.ENSP00000219271,9606.ENSP00000221930,9606.ENSP00000223095,9606.ENSP00000225831,9606.ENSP00000226730,9606.ENSP00000227507,9606.ENSP00000239938,9606.ENSP00000242159,9606.ENSP00000243108,9606.ENSP00000246186,9606.ENSP00000248553,9606.ENSP00000252809,…	PSMC4,CEACAM1,TNFRSF1A,KRT14,ABCC6,COCH,MMP2,MMP15,TGFB1,SERPINE1,CCL2,IL2,CCND1,EGR1,HOXA7,HOXC6,MMP24,HSPB1,GDF15,KRAS,ABCC9,NDC80,HPN,ASPA,IL1B,CDH3,WNT5A,STAT3,DNMT3A,EGF,TIMP3,SLC22A3,ST14,TIMP4,TFF1,LMTK2,HPRT1,BIRC5,INSR,RAC3,ADORA2B,FOS,CXCL8,ABCD2,KLK2,KLK3,EZH2,TRPM8,PGR,NOS2,EFNA5,KLK5,THBS4,SMAD4,FN1,OPHN1,COL4A2,ABCG1,QKI,PTEN,PLAU,AR,ID1,SPRY2,RECK,NKX3-1,SERPINB5,KLK14,TFRC,IGF1,SP…
GO Process	GO:2000026	Regulation of multicellular organismal development	40	1389	0.6	3.32e-11	9606.ENSP00000161559,9606.ENSP00000162749,9606.ENSP00000221930,9606.ENSP00000223095,9606.ENSP00000226730,9606.ENSP00000227507,9606.ENSP00000242159,9606.ENSP00000248553,9606.ENSP00000256078,9606.ENSP00000263080,9606.ENSP00000263341,9606.ENSP00000264012,9606.ENSP00000264634,9606.ENSP00000264657,9606.ENSP00000265171,9606.ENSP00000290573,9606.ENSP00000303830,9606.ENSP00000306245,9606.ENSP00000306512,…	CEACAM1,TNFRSF1A,TGFB1,SERPINE1,IL2,CCND1,HOXA7,HSPB1,KRAS,ASPA,IL1B,CDH3,WNT5A,STAT3,EGF,HK2,INSR,FOS,CXCL8,KLK3,EZH2,EFNA5,THBS4,SMAD4,FN1,COL4A2,THBS2,PTEN,PIM1,ID1,SPRY2,RECK,IGF1,SPP1,TNF,MACROH2A1,DICER1,ITGB3,TMEM100,MYC
GO Process	GO:0065008	Regulation of biological quality	66	3654	0.4	4.18e-11	9606.ENSP00000005178,9606.ENSP00000161559,9606.ENSP00000205557,9606.ENSP00000219070,9606.ENSP00000221930,9606.ENSP00000223095,9606.ENSP00000225831,9606.ENSP00000226730,9606.ENSP00000227507,9606.ENSP00000239938,9606.ENSP00000248553,9606.ENSP00000256078,9606.ENSP00000261200,9606.ENSP00000261597,9606.ENSP00000262626,9606.ENSP00000263341,9606.ENSP00000264012,9606.ENSP00000264634,9606.ENSP00000264657,…	PDK4,CEACAM1,ABCC6,MMP2,TGFB1,SERPINE1,CCL2,IL2,CCND1,EGR1,HSPB1,KRAS,ABCC9,NDC80,HPN,IL1B,CDH3,WNT5A,STAT3,SLC22A3,HK2,TFF1,BIRC5,INSR,RAC3,ADORA2B,CTBP2,KLK2,KLK3,EZH2,TRPM8,NOS2,EFNA5,SMAD4,FN1,OPHN1,ABCG1,THBS2,SCD,PTEN,PLAU,PIM1,AR,ID1,NKX3-1,TFRC,IGF1,SPP1,OR51E2,BCL2,GSTP1,NEDD4L,AGR2,TNF,SERPINB2,LAMP2,HDAC9,ITGB3,TLE3,ABCB1,MYC,ADORA2A,HNF1B,PDLIM5,ABCG4,CD59
GO Process	GO:0019220	Regulation of phosphate metabolic process	40	1405	0.6	4.19e-11	9606.ENSP00000005178,9606.ENSP00000161559,9606.ENSP00000162749,9606.ENSP00000221930,9606.ENSP00000226730,9606.ENSP00000227507,9606.ENSP00000239938,9606.ENSP00000248553,9606.ENSP00000252809,9606.ENSP00000256078,9606.ENSP00000263341,9606.ENSP00000264634,9606.ENSP00000264657,9606.ENSP00000265171,9606.ENSP00000266000,9606.ENSP00000297293,9606.ENSP00000301633,9606.ENSP00000303830,9606.ENSP00000304501,…	PDK4,CEACAM1,TNFRSF1A,TGFB1,IL2,CCND1,EGR1,HSPB1,GDF15,KRAS,IL1B,WNT5A,STAT3,EGF,DAXX,LMTK2,BIRC5,INSR,ADORA2B,EZH2,NOS2,EFNA5,THBS4,SMAD4,FN1,PTEN,PIM1,AR,SPRY2,NKX3-1,TFRC,IGF1,BCL2,GSTP1,CD44,TNF,ADAM9,MACROH2A1,ITGB3,ADORA2A
GO Process	GO:0050896	Response to stimulus	101	7835	0.25	4.19e-11	9606.ENSP00000005178,9606.ENSP00000161559,9606.ENSP00000162749,9606.ENSP00000205557,9606.ENSP00000216361,9606.ENSP00000219070,9606.ENSP00000219271,9606.ENSP00000221930,9606.ENSP00000223095,9606.ENSP00000225831,9606.ENSP00000226730,9606.ENSP00000227507,9606.ENSP00000239938,9606.ENSP00000241356,9606.ENSP00000246186,9606.ENSP00000248553,9606.ENSP00000252593,9606.ENSP00000252809,9606.ENSP00000256078,…	PDK4,CEACAM1,TNFRSF1A,ABCC6,COCH,MMP2,MMP15,TGFB1,SERPINE1,CCL2,IL2,CCND1,EGR1,ADORA3,MMP24,HSPB1,BST2,GDF15,KRAS,ABCC9,NDC80,HPN,IL1B,CDH3,WNT5A,STAT3,DNMT3A,EGF,DAXX,TIMP3,SLC22A3,TIMP4,HK2,TFF1,LMTK2,HPRT1,BIRC5,BUB1,INSR,RAC3,ADORA2B,FOS,CXCL8,ABCD2,GSTM1,CTBP2,EZH2,TRPM8,PGR,NOS2,EFNA5,MMP25,THBS4,EIF4EBP1,SMAD4,ESR2,FN1,OPHN1,COL4A2,ABCG1,PSMB5,SCD,PTEN,PLAU,PIM1,AR,ID1,ITGBL1,SPRY2,RECK,CA…
GO Process	GO:0051246	Regulation of protein metabolic process	55	2622	0.46	4.19e-11	9606.ENSP00000157812,9606.ENSP00000161559,9606.ENSP00000162749,9606.ENSP00000221930,9606.ENSP00000223095,9606.ENSP00000226730,9606.ENSP00000227507,9606.ENSP00000237696,9606.ENSP00000239938,9606.ENSP00000248553,9606.ENSP00000252593,9606.ENSP00000252809,9606.ENSP00000256078,9606.ENSP00000262626,9606.ENSP00000263341,9606.ENSP00000264634,9606.ENSP00000264657,9606.ENSP00000265171,9606.ENSP00000266000,…	PSMC4,CEACAM1,TNFRSF1A,TGFB1,SERPINE1,IL2,CCND1,RARRES1,EGR1,HSPB1,BST2,GDF15,KRAS,HPN,IL1B,WNT5A,STAT3,EGF,DAXX,TIMP3,TIMP4,BIRC5,INSR,EZH2,NOS2,DNMT3B,EFNA5,THBS4,EIF4EBP1,SMAD4,FN1,OPHN1,ABCG1,QKI,PTEN,PLAU,PIM1,SPRY2,RECK,NKX3-1,SERPINB5,TFRC,IGF1,SPOP,BCL2,GSTP1,CD44,TNF,SERPINB2,ADAM9,MACROH2A1,RNF19A,ITGB3,MYC,ADORA2A
GO Process	GO:0071310	Cellular response to organic substance	48	2019	0.52	4.19e-11	9606.ENSP00000005178,9606.ENSP00000161559,9606.ENSP00000162749,9606.ENSP00000219070,9606.ENSP00000221930,9606.ENSP00000223095,9606.ENSP00000225831,9606.ENSP00000227507,9606.ENSP00000239938,9606.ENSP00000248553,9606.ENSP00000252809,9606.ENSP00000263341,9606.ENSP00000264634,9606.ENSP00000264657,9606.ENSP00000264709,9606.ENSP00000266000,9606.ENSP00000266085,9606.ENSP00000290573,9606.ENSP00000303830,…	PDK4,CEACAM1,TNFRSF1A,MMP2,TGFB1,SERPINE1,CCL2,CCND1,EGR1,HSPB1,GDF15,IL1B,WNT5A,STAT3,DNMT3A,DAXX,TIMP3,HK2,INSR,FOS,CXCL8,CTBP2,EZH2,PGR,NOS2,EFNA5,SMAD4,ESR2,COL4A2,PIM1,AR,ID1,SPRY2,NKX3-1,TFRC,IGF1,SPP1,DDX17,OR51E2,BCL2,GSTP1,CD44,TNF,HDAC9,ADAM9,ITGB3,TMEM100,ABCG4
GO Process	GO:0035239	Tube morphogenesis	28	669	0.76	6.62e-11	9606.ENSP00000161559,9606.ENSP00000219070,9606.ENSP00000221930,9606.ENSP00000223095,9606.ENSP00000225831,9606.ENSP00000242159,9606.ENSP00000256078,9606.ENSP00000264634,9606.ENSP00000265171,9606.ENSP00000278742,9606.ENSP00000306512,9606.ENSP00000325120,9606.ENSP00000341551,9606.ENSP00000346839,9606.ENSP00000353654,9606.ENSP00000355094,9606.ENSP00000361021,9606.ENSP00000363822,9606.ENSP00000365280,…	CEACAM1,MMP2,TGFB1,SERPINE1,CCL2,HOXA7,KRAS,WNT5A,EGF,ST14,CXCL8,PGR,SMAD4,FN1,COL4A2,QKI,PTEN,AR,ID1,SPRY2,RECK,NKX3-1,BCL2,AGR2,ITGB3,TMEM100,MYC,HNF1B
GO Process	GO:0048522	Positive regulation of cellular process	83	5584	0.31	6.62e-11	9606.ENSP00000161559,9606.ENSP00000162749,9606.ENSP00000219070,9606.ENSP00000221930,9606.ENSP00000223095,9606.ENSP00000225831,9606.ENSP00000226730,9606.ENSP00000227507,9606.ENSP00000239938,9606.ENSP00000241463,9606.ENSP00000242159,9606.ENSP00000248553,9606.ENSP00000252593,9606.ENSP00000252809,9606.ENSP00000256078,9606.ENSP00000261597,9606.ENSP00000262626,9606.ENSP00000263080,9606.ENSP00000263341,…	CEACAM1,TNFRSF1A,MMP2,TGFB1,SERPINE1,CCL2,IL2,CCND1,EGR1,RASL11A,HOXA7,HSPB1,BST2,GDF15,KRAS,NDC80,HPN,ASPA,IL1B,CDH3,WNT5A,STAT3,DNMT3A,EGF,DAXX,TIMP3,LMTK2,HPRT1,BIRC5,INSR,RAC3,ADORA2B,FOS,CXCL8,ABCD2,CTBP2,EZH2,PGR,NOS2,DNMT3B,EFNA5,KLK5,THBS4,EIF4EBP1,SMAD4,ESR2,FN1,RAB25,ABCG1,THBS2,PTEN,PLAU,PIM1,AR,ID1,SPRY2,RECK,NKX3-1,KLK14,TFRC,IGF1,SPP1,DDX17,OR51E2,BCL2,GSTP1,NEDD4L,AGR2,CD44,TNF,HDA…
GO Process	GO:0009410	Response to xenobiotic stimulus	23	422	0.88	7.28e-11	9606.ENSP00000205557,9606.ENSP00000219070,9606.ENSP00000221930,9606.ENSP00000227507,9606.ENSP00000263341,9606.ENSP00000264012,9606.ENSP00000264709,9606.ENSP00000287814,9606.ENSP00000306245,9606.ENSP00000311469,9606.ENSP00000327251,9606.ENSP00000367608,9606.ENSP00000370253,9606.ENSP00000376197,9606.ENSP00000381185,9606.ENSP00000381607,9606.ENSP00000398698,9606.ENSP00000452786,9606.ENSP00000478255,…	ABCC6,MMP2,TGFB1,CCND1,IL1B,CDH3,DNMT3A,TIMP4,FOS,GSTM1,NOS2,CA9,NKX3-1,TFRC,BCL2,GSTP1,TNF,ITGB3,ABCB1,MYC,ADORA2A,HNF1B,ABCC4
GO Process	GO:0009893	Positive regulation of metabolic process	67	3847	0.38	8.55e-11	9606.ENSP00000157812,9606.ENSP00000162749,9606.ENSP00000221930,9606.ENSP00000223095,9606.ENSP00000225831,9606.ENSP00000226730,9606.ENSP00000227507,9606.ENSP00000239938,9606.ENSP00000241463,9606.ENSP00000242159,9606.ENSP00000248553,9606.ENSP00000252809,9606.ENSP00000256078,9606.ENSP00000262626,9606.ENSP00000263341,9606.ENSP00000264012,9606.ENSP00000264634,9606.ENSP00000264657,9606.ENSP00000265171,…	PSMC4,TNFRSF1A,TGFB1,SERPINE1,CCL2,IL2,CCND1,EGR1,RASL11A,HOXA7,HSPB1,GDF15,KRAS,HPN,IL1B,CDH3,WNT5A,STAT3,EGF,DAXX,LMTK2,HPRT1,BIRC5,INSR,ADORA2B,FOS,CXCL8,ABCD2,CTBP2,KLK3,EZH2,TRPM8,PGR,NOS2,DNMT3B,EFNA5,KLK5,THBS4,SMAD4,ESR2,FN1,ABCG1,QKI,SCD,PTEN,PIM1,AR,ID1,SPRY2,NKX3-1,TFRC,IGF1,SPP1,DDX17,BCL2,GSTP1,AGR2,CD44,TNF,ERG,ADAM9,MACROH2A1,RNF19A,ITGB3,MYC,HNF1B,ABCG4
GO Process	GO:0022603	Regulation of anatomical structure morphogenesis	32	920	0.68	9.59e-11	9606.ENSP00000161559,9606.ENSP00000216361,9606.ENSP00000221930,9606.ENSP00000223095,9606.ENSP00000225831,9606.ENSP00000248553,9606.ENSP00000262626,9606.ENSP00000263341,9606.ENSP00000264634,9606.ENSP00000264657,9606.ENSP00000265171,9606.ENSP00000290573,9606.ENSP00000304283,9606.ENSP00000306512,9606.ENSP00000314151,9606.ENSP00000328777,9606.ENSP00000339730,9606.ENSP00000346839,9606.ENSP00000353654,…	CEACAM1,COCH,TGFB1,SERPINE1,CCL2,HSPB1,HPN,IL1B,WNT5A,STAT3,EGF,HK2,RAC3,CXCL8,KLK3,EFNA5,THBS4,FN1,COL4A2,THBS2,PTEN,AR,ID1,SPRY2,RECK,TFRC,SPP1,NEDD4L,CD44,TNF,ITGB3,PDLIM5
GO Process	GO:0042325	Regulation of phosphorylation	37	1251	0.61	9.75e-11	9606.ENSP00000161559,9606.ENSP00000162749,9606.ENSP00000221930,9606.ENSP00000226730,9606.ENSP00000227507,9606.ENSP00000239938,9606.ENSP00000248553,9606.ENSP00000252809,9606.ENSP00000256078,9606.ENSP00000263341,9606.ENSP00000264634,9606.ENSP00000264657,9606.ENSP00000265171,9606.ENSP00000266000,9606.ENSP00000297293,9606.ENSP00000301633,9606.ENSP00000303830,9606.ENSP00000320147,9606.ENSP00000328777,…	CEACAM1,TNFRSF1A,TGFB1,IL2,CCND1,EGR1,HSPB1,GDF15,KRAS,IL1B,WNT5A,STAT3,EGF,DAXX,LMTK2,BIRC5,INSR,EZH2,EFNA5,THBS4,SMAD4,FN1,PTEN,PIM1,AR,SPRY2,NKX3-1,TFRC,IGF1,BCL2,GSTP1,CD44,TNF,ADAM9,MACROH2A1,ITGB3,ADORA2A
GO Process	GO:0065009	Regulation of molecular function	59	3085	0.42	1.13e-10	9606.ENSP00000161559,9606.ENSP00000219271,9606.ENSP00000221930,9606.ENSP00000223095,9606.ENSP00000225831,9606.ENSP00000226730,9606.ENSP00000227507,9606.ENSP00000237696,9606.ENSP00000239938,9606.ENSP00000241356,9606.ENSP00000246186,9606.ENSP00000248553,9606.ENSP00000252593,9606.ENSP00000261200,9606.ENSP00000263341,9606.ENSP00000264012,9606.ENSP00000264634,9606.ENSP00000264657,9606.ENSP00000265171,…	CEACAM1,MMP15,TGFB1,SERPINE1,CCL2,IL2,CCND1,RARRES1,EGR1,ADORA3,MMP24,HSPB1,BST2,ABCC9,IL1B,CDH3,WNT5A,STAT3,EGF,DAXX,TIMP3,TIMP4,LMTK2,PSCA,BIRC5,INSR,ADORA2B,CTBP2,EZH2,NOS2,EFNA5,SMAD4,ESR2,FN1,OPHN1,PTEN,PLAU,PIM1,AR,ID1,SPRY2,RECK,NKX3-1,SERPINB5,TFRC,IGF1,BCL2,GSTP1,NEDD4L,CD44,TNF,SERPINB2,HDAC9,ADAM9,MACROH2A1,ITGB3,ABCB1,MYC,ADORA2A
GO Process	GO:0051094	Positive regulation of developmental process	38	1332	0.6	1.16e-10	9606.ENSP00000161559,9606.ENSP00000162749,9606.ENSP00000221930,9606.ENSP00000223095,9606.ENSP00000226730,9606.ENSP00000227507,9606.ENSP00000248553,9606.ENSP00000252809,9606.ENSP00000256078,9606.ENSP00000263080,9606.ENSP00000263341,9606.ENSP00000264634,9606.ENSP00000264657,9606.ENSP00000265171,9606.ENSP00000290573,9606.ENSP00000303830,9606.ENSP00000304283,9606.ENSP00000306245,9606.ENSP00000306512,…	CEACAM1,TNFRSF1A,TGFB1,SERPINE1,IL2,CCND1,HSPB1,GDF15,KRAS,ASPA,IL1B,WNT5A,STAT3,EGF,HK2,INSR,RAC3,FOS,CXCL8,EZH2,EFNA5,SMAD4,FN1,THBS2,PIM1,AR,TFRC,IGF1,BCL2,NEDD4L,AGR2,TNF,ADAM9,MACROH2A1,DICER1,ITGB3,TMEM100,MYC
GO Process	GO:0007166	Cell surface receptor signaling pathway	47	2040	0.5	1.51e-10	9606.ENSP00000005178,9606.ENSP00000161559,9606.ENSP00000162749,9606.ENSP00000219070,9606.ENSP00000221930,9606.ENSP00000225831,9606.ENSP00000226730,9606.ENSP00000227507,9606.ENSP00000239938,9606.ENSP00000241356,9606.ENSP00000248553,9606.ENSP00000252809,9606.ENSP00000263341,9606.ENSP00000264012,9606.ENSP00000264634,9606.ENSP00000264657,9606.ENSP00000265171,9606.ENSP00000266000,9606.ENSP00000287814,…	PDK4,CEACAM1,TNFRSF1A,MMP2,TGFB1,CCL2,IL2,CCND1,EGR1,ADORA3,HSPB1,GDF15,IL1B,CDH3,WNT5A,STAT3,EGF,DAXX,TIMP4,LMTK2,INSR,RAC3,ADORA2B,FOS,CXCL8,EFNA5,SMAD4,FN1,COL4A2,PTEN,PLAU,AR,ID1,ITGBL1,SPRY2,RECK,IGF1,BCL2,CD44,TNF,ADAM9,ITGB3,TLE3,TMEM100,ADORA2A,HNF1B,CD59
GO Process	GO:0009725	Response to hormone	29	762	0.72	1.57e-10	9606.ENSP00000005178,9606.ENSP00000161559,9606.ENSP00000219070,9606.ENSP00000221930,9606.ENSP00000227507,9606.ENSP00000239938,9606.ENSP00000262626,9606.ENSP00000264657,9606.ENSP00000266000,9606.ENSP00000266085,9606.ENSP00000287814,9606.ENSP00000291527,9606.ENSP00000303830,9606.ENSP00000306245,9606.ENSP00000325120,9606.ENSP00000327251,9606.ENSP00000328777,9606.ENSP00000343925,9606.ENSP00000363822,…	PDK4,CEACAM1,MMP2,TGFB1,CCND1,EGR1,HPN,STAT3,DAXX,TIMP3,TIMP4,TFF1,INSR,FOS,PGR,NOS2,EFNA5,ESR2,AR,NKX3-1,SPP1,DDX17,OR51E2,BCL2,TNF,HDAC9,GCNT1,ADAM9,ITGB3
GO Process	GO:0009888	Tissue development	43	1723	0.54	1.57e-10	9606.ENSP00000161559,9606.ENSP00000167586,9606.ENSP00000219070,9606.ENSP00000219271,9606.ENSP00000221930,9606.ENSP00000227507,9606.ENSP00000239938,9606.ENSP00000256078,9606.ENSP00000264012,9606.ENSP00000264634,9606.ENSP00000265171,9606.ENSP00000278742,9606.ENSP00000303830,9606.ENSP00000306245,9606.ENSP00000320147,9606.ENSP00000325120,9606.ENSP00000337733,9606.ENSP00000341551,9606.ENSP00000346839,…	CEACAM1,KRT14,MMP2,MMP15,TGFB1,CCND1,EGR1,KRAS,CDH3,WNT5A,EGF,ST14,INSR,FOS,EZH2,PGR,KLK5,SMAD4,FN1,OPHN1,COL4A2,RAB25,PTEN,AR,SPRY2,CA9,NKX3-1,SERPINB5,KLK14,IGF1,KRT15,SPP1,DDX17,BCL2,AGR2,CD44,GCNT1,ADAM9,ITGB3,TMEM100,MYC,HNF1B,PDLIM5
GO Process	GO:0050678	Regulation of epithelial cell proliferation	21	366	0.9	2.67e-10	9606.ENSP00000161559,9606.ENSP00000221930,9606.ENSP00000225831,9606.ENSP00000227507,9606.ENSP00000262626,9606.ENSP00000264012,9606.ENSP00000264634,9606.ENSP00000264657,9606.ENSP00000265171,9606.ENSP00000301633,9606.ENSP00000325120,9606.ENSP00000339730,9606.ENSP00000361021,9606.ENSP00000363822,9606.ENSP00000365280,9606.ENSP00000370253,9606.ENSP00000372221,9606.ENSP00000376637,9606.ENSP00000398698,…	CEACAM1,TGFB1,CCL2,CCND1,HPN,CDH3,WNT5A,STAT3,EGF,BIRC5,PGR,THBS4,PTEN,AR,ID1,NKX3-1,SERPINB5,IGF1,TNF,ITGB3,MYC
GO Process	GO:0070887	Cellular response to chemical stimulus	53	2609	0.45	2.98e-10	9606.ENSP00000005178,9606.ENSP00000161559,9606.ENSP00000162749,9606.ENSP00000219070,9606.ENSP00000221930,9606.ENSP00000223095,9606.ENSP00000225831,9606.ENSP00000227507,9606.ENSP00000239938,9606.ENSP00000248553,9606.ENSP00000252809,9606.ENSP00000263341,9606.ENSP00000264634,9606.ENSP00000264657,9606.ENSP00000264709,9606.ENSP00000266000,9606.ENSP00000266085,9606.ENSP00000290573,9606.ENSP00000303830,…	PDK4,CEACAM1,TNFRSF1A,MMP2,TGFB1,SERPINE1,CCL2,CCND1,EGR1,HSPB1,GDF15,IL1B,WNT5A,STAT3,DNMT3A,DAXX,TIMP3,HK2,INSR,FOS,CXCL8,GSTM1,CTBP2,EZH2,PGR,NOS2,EFNA5,SMAD4,ESR2,COL4A2,PTEN,PIM1,AR,ID1,SPRY2,NKX3-1,TFRC,IGF1,SPP1,DDX17,OR51E2,BCL2,GSTP1,CD44,TNF,HDAC9,ADAM9,ITGB3,TMEM100,MYC,ABCG4,ABCC4,ABCG2
GO Process	GO:0001932	Regulation of protein phosphorylation	34	1108	0.63	3.26e-10	9606.ENSP00000161559,9606.ENSP00000162749,9606.ENSP00000221930,9606.ENSP00000226730,9606.ENSP00000227507,9606.ENSP00000239938,9606.ENSP00000248553,9606.ENSP00000252809,9606.ENSP00000256078,9606.ENSP00000263341,9606.ENSP00000264634,9606.ENSP00000265171,9606.ENSP00000266000,9606.ENSP00000301633,9606.ENSP00000303830,9606.ENSP00000320147,9606.ENSP00000328777,9606.ENSP00000339730,9606.ENSP00000341551,…	CEACAM1,TNFRSF1A,TGFB1,IL2,CCND1,EGR1,HSPB1,GDF15,KRAS,IL1B,WNT5A,EGF,DAXX,BIRC5,INSR,EZH2,EFNA5,THBS4,SMAD4,FN1,PTEN,PIM1,SPRY2,NKX3-1,TFRC,IGF1,BCL2,GSTP1,CD44,TNF,ADAM9,MACROH2A1,ITGB3,ADORA2A
GO Process	GO:0019222	Regulation of metabolic process	91	6784	0.27	3.26e-10	9606.ENSP00000005178,9606.ENSP00000157812,9606.ENSP00000161559,9606.ENSP00000162749,9606.ENSP00000221930,9606.ENSP00000223095,9606.ENSP00000225831,9606.ENSP00000226730,9606.ENSP00000227507,9606.ENSP00000237696,9606.ENSP00000239938,9606.ENSP00000241356,9606.ENSP00000241463,9606.ENSP00000242159,9606.ENSP00000243108,9606.ENSP00000248553,9606.ENSP00000252593,9606.ENSP00000252809,9606.ENSP00000256078,…	PDK4,PSMC4,CEACAM1,TNFRSF1A,TGFB1,SERPINE1,CCL2,IL2,CCND1,RARRES1,EGR1,ADORA3,RASL11A,HOXA7,HOXC6,HSPB1,BST2,GDF15,KRAS,HPN,DGCR8,IL1B,CDH3,WNT5A,STAT3,DNMT3A,EGF,DAXX,TIMP3,TIMP4,HK2,LMTK2,HPRT1,BIRC5,INSR,ADORA2B,FOS,CXCL8,ABCD2,CTBP2,KLK3,EZH2,TRPM8,PGR,NOS2,DNMT3B,EFNA5,KLK5,THBS4,EIF4EBP1,SMAD4,ESR2,FN1,OPHN1,ABCG1,QKI,SCD,PTEN,PLAU,PIM1,AR,ID1,SPRY2,RECK,NKX3-1,SERPINB5,GOLM1,TFRC,IGF1,SPOP…
GO Process	GO:0045937	Positive regulation of phosphate metabolic process	31	912	0.67	3.26e-10	9606.ENSP00000162749,9606.ENSP00000221930,9606.ENSP00000226730,9606.ENSP00000227507,9606.ENSP00000239938,9606.ENSP00000252809,9606.ENSP00000256078,9606.ENSP00000263341,9606.ENSP00000264634,9606.ENSP00000265171,9606.ENSP00000266000,9606.ENSP00000297293,9606.ENSP00000301633,9606.ENSP00000303830,9606.ENSP00000304501,9606.ENSP00000320147,9606.ENSP00000327251,9606.ENSP00000328777,9606.ENSP00000339730,…	TNFRSF1A,TGFB1,IL2,CCND1,EGR1,GDF15,KRAS,IL1B,WNT5A,EGF,DAXX,LMTK2,BIRC5,INSR,ADORA2B,EZH2,NOS2,EFNA5,THBS4,SMAD4,PIM1,AR,SPRY2,NKX3-1,TFRC,IGF1,BCL2,CD44,TNF,ADAM9,ITGB3
GO Process	GO:0048584	Positive regulation of response to stimulus	47	2131	0.49	5.44e-10	9606.ENSP00000162749,9606.ENSP00000216361,9606.ENSP00000221930,9606.ENSP00000223095,9606.ENSP00000225831,9606.ENSP00000226730,9606.ENSP00000248553,9606.ENSP00000252593,9606.ENSP00000252809,9606.ENSP00000256078,9606.ENSP00000261597,9606.ENSP00000263341,9606.ENSP00000264012,9606.ENSP00000264634,9606.ENSP00000264657,9606.ENSP00000265171,9606.ENSP00000266085,9606.ENSP00000301633,9606.ENSP00000303830,…	TNFRSF1A,COCH,TGFB1,SERPINE1,CCL2,IL2,HSPB1,BST2,GDF15,KRAS,NDC80,IL1B,CDH3,WNT5A,STAT3,EGF,TIMP3,BIRC5,INSR,ADORA2B,CXCL8,CTBP2,KLK3,EZH2,KLK5,THBS4,SMAD4,FN1,PTEN,PLAU,AR,SPRY2,RECK,NKX3-1,KLK14,TFRC,IGF1,OR51E2,BCL2,AGR2,CD44,TNF,ADAM9,MACROH2A1,ITGB3,MYC,ADORA2A
GO Process	GO:0010605	Negative regulation of macromolecule metabolic process	54	2760	0.43	6.06e-10	9606.ENSP00000161559,9606.ENSP00000221930,9606.ENSP00000223095,9606.ENSP00000226730,9606.ENSP00000227507,9606.ENSP00000237696,9606.ENSP00000239938,9606.ENSP00000242159,9606.ENSP00000248553,9606.ENSP00000252593,9606.ENSP00000263209,9606.ENSP00000263341,9606.ENSP00000264012,9606.ENSP00000264634,9606.ENSP00000264657,9606.ENSP00000264709,9606.ENSP00000266000,9606.ENSP00000266085,9606.ENSP00000287814,…	CEACAM1,TGFB1,SERPINE1,IL2,CCND1,RARRES1,EGR1,HOXA7,HSPB1,BST2,DGCR8,IL1B,CDH3,WNT5A,STAT3,DNMT3A,DAXX,TIMP3,TIMP4,BIRC5,CXCL8,ABCD2,CTBP2,EZH2,PGR,NOS2,DNMT3B,EIF4EBP1,SMAD4,ESR2,FN1,OPHN1,PTEN,PLAU,AR,ID1,SPRY2,RECK,NKX3-1,SERPINB5,IGF1,DDX17,GSTP1,CD44,TNF,SERPINB2,HDAC9,MACROH2A1,DICER1,ITGB3,TLE3,MYC,ADORA2A,HNF1B
GO Process	GO:0008284	Positive regulation of cell population proliferation	31	945	0.66	6.79e-10	9606.ENSP00000219070,9606.ENSP00000221930,9606.ENSP00000226730,9606.ENSP00000227507,9606.ENSP00000239938,9606.ENSP00000252593,9606.ENSP00000256078,9606.ENSP00000262626,9606.ENSP00000263341,9606.ENSP00000264012,9606.ENSP00000264634,9606.ENSP00000264657,9606.ENSP00000265171,9606.ENSP00000301633,9606.ENSP00000303830,9606.ENSP00000320147,9606.ENSP00000339730,9606.ENSP00000341551,9606.ENSP00000346839,…	MMP2,TGFB1,IL2,CCND1,EGR1,BST2,KRAS,HPN,IL1B,CDH3,WNT5A,STAT3,EGF,BIRC5,INSR,EZH2,THBS4,SMAD4,FN1,RAB25,PTEN,PIM1,AR,ID1,NKX3-1,TFRC,IGF1,BCL2,TNF,ITGB3,MYC
GO Process	GO:0042327	Positive regulation of phosphorylation	29	826	0.69	7.90e-10	9606.ENSP00000162749,9606.ENSP00000221930,9606.ENSP00000226730,9606.ENSP00000227507,9606.ENSP00000239938,9606.ENSP00000252809,9606.ENSP00000256078,9606.ENSP00000263341,9606.ENSP00000264634,9606.ENSP00000265171,9606.ENSP00000266000,9606.ENSP00000297293,9606.ENSP00000301633,9606.ENSP00000303830,9606.ENSP00000320147,9606.ENSP00000328777,9606.ENSP00000339730,9606.ENSP00000341551,9606.ENSP00000362608,…	TNFRSF1A,TGFB1,IL2,CCND1,EGR1,GDF15,KRAS,IL1B,WNT5A,EGF,DAXX,LMTK2,BIRC5,INSR,EZH2,EFNA5,THBS4,SMAD4,PIM1,AR,SPRY2,NKX3-1,TFRC,IGF1,BCL2,CD44,TNF,ADAM9,ITGB3
GO Process	GO:0009892	Negative regulation of metabolic process	56	2982	0.42	9.10e-10	9606.ENSP00000161559,9606.ENSP00000221930,9606.ENSP00000223095,9606.ENSP00000226730,9606.ENSP00000227507,9606.ENSP00000237696,9606.ENSP00000239938,9606.ENSP00000242159,9606.ENSP00000248553,9606.ENSP00000252593,9606.ENSP00000263209,9606.ENSP00000263341,9606.ENSP00000264012,9606.ENSP00000264634,9606.ENSP00000264657,9606.ENSP00000264709,9606.ENSP00000266000,9606.ENSP00000266085,9606.ENSP00000287814,…	CEACAM1,TGFB1,SERPINE1,IL2,CCND1,RARRES1,EGR1,HOXA7,HSPB1,BST2,DGCR8,IL1B,CDH3,WNT5A,STAT3,DNMT3A,DAXX,TIMP3,TIMP4,HK2,BIRC5,CXCL8,ABCD2,CTBP2,EZH2,PGR,NOS2,DNMT3B,EIF4EBP1,SMAD4,ESR2,FN1,OPHN1,PTEN,PLAU,AR,ID1,SPRY2,RECK,NKX3-1,SERPINB5,IGF1,DDX17,BCL2,GSTP1,CD44,TNF,SERPINB2,HDAC9,MACROH2A1,DICER1,ITGB3,TLE3,MYC,ADORA2A,HNF1B
GO Process	GO:0071495	Cellular response to endogenous stimulus	33	1103	0.62	1.20e-09	9606.ENSP00000005178,9606.ENSP00000161559,9606.ENSP00000219070,9606.ENSP00000221930,9606.ENSP00000225831,9606.ENSP00000239938,9606.ENSP00000252809,9606.ENSP00000264634,9606.ENSP00000264657,9606.ENSP00000264709,9606.ENSP00000266000,9606.ENSP00000303830,9606.ENSP00000306245,9606.ENSP00000306512,9606.ENSP00000320147,9606.ENSP00000325120,9606.ENSP00000328777,9606.ENSP00000341551,9606.ENSP00000343925,…	PDK4,CEACAM1,MMP2,TGFB1,CCL2,EGR1,GDF15,WNT5A,STAT3,DNMT3A,DAXX,INSR,FOS,CXCL8,EZH2,PGR,EFNA5,SMAD4,ESR2,COL4A2,AR,ID1,SPRY2,NKX3-1,IGF1,DDX17,OR51E2,CD44,TNF,HDAC9,ADAM9,ITGB3,TMEM100
GO Process	GO:0014070	Response to organic cyclic compound	29	861	0.67	1.97e-09	9606.ENSP00000219070,9606.ENSP00000219271,9606.ENSP00000221930,9606.ENSP00000225831,9606.ENSP00000227507,9606.ENSP00000239938,9606.ENSP00000261200,9606.ENSP00000263341,9606.ENSP00000264657,9606.ENSP00000264709,9606.ENSP00000266000,9606.ENSP00000306245,9606.ENSP00000320147,9606.ENSP00000325120,9606.ENSP00000328777,9606.ENSP00000343925,9606.ENSP00000362608,9606.ENSP00000363822,9606.ENSP00000365280,…	MMP2,MMP15,TGFB1,CCL2,CCND1,EGR1,ABCC9,IL1B,STAT3,DNMT3A,DAXX,FOS,EZH2,PGR,EFNA5,ESR2,PIM1,AR,ID1,CA9,NKX3-1,SPP1,DDX17,OR51E2,BCL2,TNF,ADAM9,ADORA2A,HNF1B
GO Process	GO:0009653	Anatomical structure morphogenesis	47	2229	0.47	2.22e-09	9606.ENSP00000161559,9606.ENSP00000219070,9606.ENSP00000219271,9606.ENSP00000221930,9606.ENSP00000223095,9606.ENSP00000225831,9606.ENSP00000242159,9606.ENSP00000256078,9606.ENSP00000262626,9606.ENSP00000264634,9606.ENSP00000264657,9606.ENSP00000265171,9606.ENSP00000278742,9606.ENSP00000297293,9606.ENSP00000298556,9606.ENSP00000303830,9606.ENSP00000306512,9606.ENSP00000325120,9606.ENSP00000328777,…	CEACAM1,MMP2,MMP15,TGFB1,SERPINE1,CCL2,HOXA7,KRAS,HPN,WNT5A,STAT3,EGF,ST14,LMTK2,HPRT1,INSR,CXCL8,PGR,EFNA5,KLK5,SMAD4,FN1,OPHN1,COL4A2,RAB25,QKI,PTEN,AR,ID1,SPRY2,RECK,CA9,NKX3-1,SERPINB5,KLK14,BCL2,AGR2,CD44,TNF,GCNT1,DICER1,ITGB3,TLE3,TMEM100,MYC,ADORA2A,HNF1B
GO Process	GO:0001934	Positive regulation of protein phosphorylation	27	747	0.7	2.41e-09	9606.ENSP00000162749,9606.ENSP00000221930,9606.ENSP00000226730,9606.ENSP00000227507,9606.ENSP00000239938,9606.ENSP00000252809,9606.ENSP00000256078,9606.ENSP00000263341,9606.ENSP00000264634,9606.ENSP00000265171,9606.ENSP00000266000,9606.ENSP00000301633,9606.ENSP00000303830,9606.ENSP00000320147,9606.ENSP00000328777,9606.ENSP00000339730,9606.ENSP00000341551,9606.ENSP00000362608,9606.ENSP00000366306,…	TNFRSF1A,TGFB1,IL2,CCND1,EGR1,GDF15,KRAS,IL1B,WNT5A,EGF,DAXX,BIRC5,INSR,EZH2,EFNA5,THBS4,SMAD4,PIM1,SPRY2,NKX3-1,TFRC,IGF1,BCL2,CD44,TNF,ADAM9,ITGB3
GO Process	GO:0032502	Developmental process	80	5657	0.29	2.41e-09	9606.ENSP00000157812,9606.ENSP00000161559,9606.ENSP00000162749,9606.ENSP00000167586,9606.ENSP00000219070,9606.ENSP00000219271,9606.ENSP00000221930,9606.ENSP00000223095,9606.ENSP00000225831,9606.ENSP00000226730,9606.ENSP00000227507,9606.ENSP00000239938,9606.ENSP00000242159,9606.ENSP00000243108,9606.ENSP00000246186,9606.ENSP00000256078,9606.ENSP00000262626,9606.ENSP00000263080,9606.ENSP00000263341,…	PSMC4,CEACAM1,TNFRSF1A,KRT14,MMP2,MMP15,TGFB1,SERPINE1,CCL2,IL2,CCND1,EGR1,HOXA7,HOXC6,MMP24,KRAS,HPN,ASPA,IL1B,CDH3,WNT5A,STAT3,DNMT3A,EGF,ST14,TIMP4,HK2,TFF1,LMTK2,HPRT1,INSR,RAC3,FOS,CXCL8,ABCD2,CTBP2,EZH2,PGR,EFNA5,KLK5,MMP25,SMAD4,FN1,OPHN1,COL4A2,RAB25,QKI,PTEN,AR,ID1,SPRY2,RECK,CA9,NKX3-1,SERPINB5,KLK14,TFRC,IGF1,KRT15,SPP1,DDX17,OR51E2,BCL2,GSTP1,NEDD4L,AGR2,CD44,TNF,HDAC9,ERG,GCNT1,ADAM9…
GO Process	GO:0051240	Positive regulation of multicellular organismal process	38	1505	0.54	2.55e-09	9606.ENSP00000221930,9606.ENSP00000223095,9606.ENSP00000226730,9606.ENSP00000227507,9606.ENSP00000239938,9606.ENSP00000248553,9606.ENSP00000256078,9606.ENSP00000263080,9606.ENSP00000263341,9606.ENSP00000264634,9606.ENSP00000264657,9606.ENSP00000265171,9606.ENSP00000290573,9606.ENSP00000304501,9606.ENSP00000306245,9606.ENSP00000306512,9606.ENSP00000320147,9606.ENSP00000323926,9606.ENSP00000327251,…	TGFB1,SERPINE1,IL2,CCND1,EGR1,HSPB1,KRAS,ASPA,IL1B,WNT5A,STAT3,EGF,HK2,ADORA2B,FOS,CXCL8,EZH2,TRPM8,NOS2,EFNA5,SMAD4,FN1,THBS2,SCD,PLAU,PIM1,AR,NKX3-1,TFRC,IGF1,SPP1,BCL2,TNF,MACROH2A1,DICER1,ITGB3,MYC,ADORA2A
GO Process	GO:0010628	Positive regulation of gene expression	33	1146	0.6	2.88e-09	9606.ENSP00000221930,9606.ENSP00000223095,9606.ENSP00000226730,9606.ENSP00000239938,9606.ENSP00000248553,9606.ENSP00000256078,9606.ENSP00000262626,9606.ENSP00000263341,9606.ENSP00000264012,9606.ENSP00000264634,9606.ENSP00000264657,9606.ENSP00000265171,9606.ENSP00000304501,9606.ENSP00000306512,9606.ENSP00000314151,9606.ENSP00000325120,9606.ENSP00000327251,9606.ENSP00000328547,9606.ENSP00000337733,…	TGFB1,SERPINE1,IL2,EGR1,HSPB1,KRAS,HPN,IL1B,CDH3,WNT5A,STAT3,EGF,ADORA2B,CXCL8,KLK3,PGR,NOS2,DNMT3B,KLK5,FN1,QKI,AR,ID1,SPRY2,NKX3-1,TFRC,IGF1,AGR2,TNF,MACROH2A1,ITGB3,MYC,HNF1B
GO Process	GO:0035295	Tube development	29	880	0.66	2.89e-09	9606.ENSP00000161559,9606.ENSP00000219070,9606.ENSP00000221930,9606.ENSP00000223095,9606.ENSP00000225831,9606.ENSP00000242159,9606.ENSP00000256078,9606.ENSP00000264634,9606.ENSP00000265171,9606.ENSP00000278742,9606.ENSP00000306512,9606.ENSP00000325120,9606.ENSP00000341551,9606.ENSP00000346839,9606.ENSP00000353654,9606.ENSP00000355094,9606.ENSP00000361021,9606.ENSP00000363822,9606.ENSP00000365280,…	CEACAM1,MMP2,TGFB1,SERPINE1,CCL2,HOXA7,KRAS,WNT5A,EGF,ST14,CXCL8,PGR,SMAD4,FN1,COL4A2,QKI,PTEN,AR,ID1,SPRY2,RECK,NKX3-1,BCL2,AGR2,TNF,ITGB3,TMEM100,MYC,HNF1B
GO Process	GO:0048856	Anatomical structure development	75	5117	0.31	3.52e-09	9606.ENSP00000157812,9606.ENSP00000161559,9606.ENSP00000162749,9606.ENSP00000167586,9606.ENSP00000219070,9606.ENSP00000219271,9606.ENSP00000221930,9606.ENSP00000223095,9606.ENSP00000225831,9606.ENSP00000226730,9606.ENSP00000227507,9606.ENSP00000239938,9606.ENSP00000242159,9606.ENSP00000243108,9606.ENSP00000246186,9606.ENSP00000256078,9606.ENSP00000262626,9606.ENSP00000263080,9606.ENSP00000263341,…	PSMC4,CEACAM1,TNFRSF1A,KRT14,MMP2,MMP15,TGFB1,SERPINE1,CCL2,IL2,CCND1,EGR1,HOXA7,HOXC6,MMP24,KRAS,HPN,ASPA,IL1B,CDH3,WNT5A,STAT3,DNMT3A,EGF,ST14,TIMP4,HK2,LMTK2,HPRT1,INSR,RAC3,FOS,CXCL8,ABCD2,EZH2,PGR,EFNA5,KLK5,MMP25,SMAD4,FN1,OPHN1,COL4A2,RAB25,QKI,PTEN,AR,ID1,SPRY2,RECK,CA9,NKX3-1,SERPINB5,KLK14,TFRC,IGF1,KRT15,SPP1,DDX17,BCL2,GSTP1,AGR2,CD44,TNF,HDAC9,GCNT1,ADAM9,DICER1,ITGB3,TLE3,TMEM100,MY…
GO Process	GO:0050790	Regulation of catalytic activity	48	2370	0.45	4.31e-09	9606.ENSP00000161559,9606.ENSP00000219271,9606.ENSP00000221930,9606.ENSP00000223095,9606.ENSP00000225831,9606.ENSP00000226730,9606.ENSP00000227507,9606.ENSP00000237696,9606.ENSP00000239938,9606.ENSP00000241356,9606.ENSP00000246186,9606.ENSP00000248553,9606.ENSP00000252593,9606.ENSP00000263341,9606.ENSP00000264012,9606.ENSP00000264634,9606.ENSP00000264657,9606.ENSP00000265171,9606.ENSP00000266000,…	CEACAM1,MMP15,TGFB1,SERPINE1,CCL2,IL2,CCND1,RARRES1,EGR1,ADORA3,MMP24,HSPB1,BST2,IL1B,CDH3,WNT5A,STAT3,EGF,DAXX,TIMP3,TIMP4,LMTK2,BIRC5,INSR,ADORA2B,EZH2,NOS2,EFNA5,FN1,OPHN1,PTEN,PIM1,SPRY2,RECK,NKX3-1,SERPINB5,IGF1,BCL2,GSTP1,CD44,TNF,SERPINB2,HDAC9,ADAM9,MACROH2A1,ITGB3,MYC,ADORA2A
GO Process	GO:0010604	Positive regulation of macromolecule metabolic process	60	3533	0.37	5.35e-09	9606.ENSP00000157812,9606.ENSP00000162749,9606.ENSP00000221930,9606.ENSP00000223095,9606.ENSP00000225831,9606.ENSP00000226730,9606.ENSP00000227507,9606.ENSP00000239938,9606.ENSP00000241463,9606.ENSP00000242159,9606.ENSP00000248553,9606.ENSP00000252809,9606.ENSP00000256078,9606.ENSP00000262626,9606.ENSP00000263341,9606.ENSP00000264012,9606.ENSP00000264634,9606.ENSP00000264657,9606.ENSP00000265171,…	PSMC4,TNFRSF1A,TGFB1,SERPINE1,CCL2,IL2,CCND1,EGR1,RASL11A,HOXA7,HSPB1,GDF15,KRAS,HPN,IL1B,CDH3,WNT5A,STAT3,EGF,DAXX,BIRC5,INSR,ADORA2B,FOS,CXCL8,CTBP2,KLK3,EZH2,PGR,NOS2,DNMT3B,EFNA5,KLK5,THBS4,SMAD4,ESR2,FN1,ABCG1,QKI,PTEN,PIM1,AR,ID1,SPRY2,NKX3-1,TFRC,IGF1,SPP1,DDX17,BCL2,AGR2,CD44,TNF,ERG,ADAM9,MACROH2A1,RNF19A,ITGB3,MYC,HNF1B
GO Process	GO:0065007	Biological regulation	125	12385	0.15	5.38e-09	9606.ENSP00000005178,9606.ENSP00000157812,9606.ENSP00000161559,9606.ENSP00000162749,9606.ENSP00000205557,9606.ENSP00000216361,9606.ENSP00000219070,9606.ENSP00000219271,9606.ENSP00000221930,9606.ENSP00000223095,9606.ENSP00000225831,9606.ENSP00000226730,9606.ENSP00000227507,9606.ENSP00000237696,9606.ENSP00000239938,9606.ENSP00000241356,9606.ENSP00000241463,9606.ENSP00000242159,9606.ENSP00000243108,…	PDK4,PSMC4,CEACAM1,TNFRSF1A,ABCC6,COCH,MMP2,MMP15,TGFB1,SERPINE1,CCL2,IL2,CCND1,RARRES1,EGR1,ADORA3,RASL11A,HOXA7,HOXC6,MMP24,HSPB1,BST2,GDF15,KRAS,ABCC9,NDC80,TSPAN13,HPN,ASPA,DGCR8,IL1B,CDH3,WNT5A,STAT3,DNMT3A,EGF,DAXX,TIMP3,SLC22A3,TIMP4,HK2,TFF1,LMTK2,HPRT1,PSCA,BIRC5,BUB1,INSR,RAC3,ADORA2B,FOS,CXCL8,ABCD2,CTBP2,KLK2,KLK3,EZH2,TRPM8,PGR,NOS2,DNMT3B,EFNA5,KLK5,THBS4,EIF4EBP1,SMAD4,ESR2,FN1,OPH…
GO Process	GO:0060255	Regulation of macromolecule metabolic process	84	6249	0.27	5.48e-09	9606.ENSP00000157812,9606.ENSP00000161559,9606.ENSP00000162749,9606.ENSP00000221930,9606.ENSP00000223095,9606.ENSP00000225831,9606.ENSP00000226730,9606.ENSP00000227507,9606.ENSP00000237696,9606.ENSP00000239938,9606.ENSP00000241356,9606.ENSP00000241463,9606.ENSP00000242159,9606.ENSP00000243108,9606.ENSP00000248553,9606.ENSP00000252593,9606.ENSP00000252809,9606.ENSP00000256078,9606.ENSP00000262626,…	PSMC4,CEACAM1,TNFRSF1A,TGFB1,SERPINE1,CCL2,IL2,CCND1,RARRES1,EGR1,ADORA3,RASL11A,HOXA7,HOXC6,HSPB1,BST2,GDF15,KRAS,HPN,DGCR8,IL1B,CDH3,WNT5A,STAT3,DNMT3A,EGF,DAXX,TIMP3,TIMP4,BIRC5,INSR,ADORA2B,FOS,CXCL8,ABCD2,CTBP2,KLK3,EZH2,PGR,NOS2,DNMT3B,EFNA5,KLK5,THBS4,EIF4EBP1,SMAD4,ESR2,FN1,OPHN1,ABCG1,QKI,PTEN,PLAU,PIM1,AR,ID1,SPRY2,RECK,NKX3-1,SERPINB5,TFRC,IGF1,SPOP,SPP1,DDX17,BCL2,GSTP1,AGR2,CD44,TNF,…
GO Process	GO:0023052	Signaling	74	5057	0.31	5.57e-09	9606.ENSP00000005178,9606.ENSP00000161559,9606.ENSP00000162749,9606.ENSP00000219070,9606.ENSP00000221930,9606.ENSP00000225831,9606.ENSP00000226730,9606.ENSP00000227507,9606.ENSP00000239938,9606.ENSP00000241356,9606.ENSP00000248553,9606.ENSP00000252809,9606.ENSP00000256078,9606.ENSP00000261200,9606.ENSP00000261597,9606.ENSP00000263341,9606.ENSP00000264012,9606.ENSP00000264634,9606.ENSP00000264657,…	PDK4,CEACAM1,TNFRSF1A,MMP2,TGFB1,CCL2,IL2,CCND1,EGR1,ADORA3,HSPB1,GDF15,KRAS,ABCC9,NDC80,IL1B,CDH3,WNT5A,STAT3,EGF,DAXX,TIMP4,TFF1,LMTK2,BIRC5,BUB1,INSR,RAC3,ADORA2B,FOS,CXCL8,CTBP2,EZH2,TRPM8,PGR,NOS2,EFNA5,THBS4,EIF4EBP1,SMAD4,ESR2,FN1,OPHN1,COL4A2,PTEN,PLAU,PIM1,AR,ID1,ITGBL1,SPRY2,RECK,NKX3-1,TFRC,IGF1,SPP1,DDX17,OR51E2,OR51E1,BCL2,CD44,TNF,ERG,ADAM9,DICER1,ITGB3,TLE3,SPC24,TMEM100,MYC,ADORA2…
GO Process	GO:0071396	Cellular response to lipid	22	502	0.78	6.40e-09	9606.ENSP00000005178,9606.ENSP00000219070,9606.ENSP00000221930,9606.ENSP00000223095,9606.ENSP00000225831,9606.ENSP00000263341,9606.ENSP00000264634,9606.ENSP00000266000,9606.ENSP00000306512,9606.ENSP00000325120,9606.ENSP00000327251,9606.ENSP00000328777,9606.ENSP00000343925,9606.ENSP00000362608,9606.ENSP00000363822,9606.ENSP00000370253,9606.ENSP00000378517,9606.ENSP00000380033,9606.ENSP00000380153,…	PDK4,MMP2,TGFB1,SERPINE1,CCL2,IL1B,WNT5A,DAXX,CXCL8,PGR,NOS2,EFNA5,ESR2,PIM1,AR,NKX3-1,SPP1,DDX17,OR51E2,GSTP1,TNF,ADAM9
GO Process	GO:0010941	Regulation of cell death	39	1651	0.52	7.49e-09	9606.ENSP00000005178,9606.ENSP00000162749,9606.ENSP00000219070,9606.ENSP00000221930,9606.ENSP00000223095,9606.ENSP00000225831,9606.ENSP00000226730,9606.ENSP00000227507,9606.ENSP00000239938,9606.ENSP00000248553,9606.ENSP00000256078,9606.ENSP00000262626,9606.ENSP00000263341,9606.ENSP00000264634,9606.ENSP00000264709,9606.ENSP00000266000,9606.ENSP00000266085,9606.ENSP00000301633,9606.ENSP00000306245,…	PDK4,TNFRSF1A,MMP2,TGFB1,SERPINE1,CCL2,IL2,CCND1,EGR1,HSPB1,KRAS,HPN,IL1B,WNT5A,DNMT3A,DAXX,TIMP3,BIRC5,FOS,NOS2,SMAD4,PTEN,PIM1,AR,ID1,SPRY2,NKX3-1,TFRC,IGF1,BCL2,GSTP1,AGR2,CD44,TNF,SERPINB2,ITGB3,MYC,ADORA2A,HNF1B
GO Process	GO:0030334	Regulation of cell migration	29	927	0.64	8.25e-09	9606.ENSP00000161559,9606.ENSP00000219070,9606.ENSP00000221930,9606.ENSP00000223095,9606.ENSP00000225831,9606.ENSP00000241356,9606.ENSP00000242159,9606.ENSP00000248553,9606.ENSP00000252593,9606.ENSP00000263341,9606.ENSP00000264634,9606.ENSP00000264657,9606.ENSP00000265171,9606.ENSP00000303830,9606.ENSP00000306512,9606.ENSP00000339730,9606.ENSP00000346839,9606.ENSP00000354376,9606.ENSP00000361021,…	CEACAM1,MMP2,TGFB1,SERPINE1,CCL2,ADORA3,HOXA7,HSPB1,BST2,IL1B,WNT5A,STAT3,EGF,INSR,CXCL8,THBS4,FN1,RAB25,PTEN,PLAU,SPRY2,RECK,IGF1,BCL2,TNF,HDAC9,GCNT1,ADAM9,ITGB3
GO Process	GO:0030162	Regulation of proteolysis	26	739	0.69	8.43e-09	9606.ENSP00000157812,9606.ENSP00000223095,9606.ENSP00000237696,9606.ENSP00000252593,9606.ENSP00000262626,9606.ENSP00000263341,9606.ENSP00000264657,9606.ENSP00000265171,9606.ENSP00000266085,9606.ENSP00000287814,9606.ENSP00000301633,9606.ENSP00000346839,9606.ENSP00000347710,9606.ENSP00000361021,9606.ENSP00000361850,9606.ENSP00000367202,9606.ENSP00000370253,9606.ENSP00000372221,9606.ENSP00000377001,…	PSMC4,SERPINE1,RARRES1,BST2,HPN,IL1B,STAT3,EGF,TIMP3,TIMP4,BIRC5,FN1,OPHN1,PTEN,PLAU,RECK,NKX3-1,SERPINB5,SPOP,CD44,TNF,SERPINB2,ADAM9,RNF19A,MYC,ADORA2A
GO Process	GO:0048729	Tissue morphogenesis	23	565	0.75	8.43e-09	9606.ENSP00000161559,9606.ENSP00000219070,9606.ENSP00000221930,9606.ENSP00000256078,9606.ENSP00000264634,9606.ENSP00000265171,9606.ENSP00000278742,9606.ENSP00000325120,9606.ENSP00000341551,9606.ENSP00000347710,9606.ENSP00000363822,9606.ENSP00000366306,9606.ENSP00000367608,9606.ENSP00000370253,9606.ENSP00000372221,9606.ENSP00000375678,9606.ENSP00000381185,9606.ENSP00000398632,9606.ENSP00000415454,…	CEACAM1,MMP2,TGFB1,KRAS,WNT5A,EGF,ST14,PGR,SMAD4,OPHN1,AR,SPRY2,CA9,NKX3-1,SERPINB5,KLK14,BCL2,CD44,GCNT1,ITGB3,TMEM100,MYC,HNF1B
GO Process	GO:0009967	Positive regulation of signal transduction	37	1525	0.53	1.24e-08	9606.ENSP00000162749,9606.ENSP00000221930,9606.ENSP00000225831,9606.ENSP00000252593,9606.ENSP00000252809,9606.ENSP00000256078,9606.ENSP00000261597,9606.ENSP00000263341,9606.ENSP00000264012,9606.ENSP00000264634,9606.ENSP00000264657,9606.ENSP00000265171,9606.ENSP00000266085,9606.ENSP00000301633,9606.ENSP00000303830,9606.ENSP00000304501,9606.ENSP00000311825,9606.ENSP00000320147,9606.ENSP00000337733,…	TNFRSF1A,TGFB1,CCL2,BST2,GDF15,KRAS,NDC80,IL1B,CDH3,WNT5A,STAT3,EGF,TIMP3,BIRC5,INSR,ADORA2B,CTBP2,EZH2,KLK5,SMAD4,FN1,PTEN,AR,SPRY2,RECK,NKX3-1,KLK14,TFRC,IGF1,OR51E2,AGR2,CD44,TNF,ADAM9,ITGB3,MYC,ADORA2A
GO Process	GO:0051716	Cellular response to stimulus	84	6357	0.26	1.27e-08	9606.ENSP00000005178,9606.ENSP00000161559,9606.ENSP00000162749,9606.ENSP00000219070,9606.ENSP00000221930,9606.ENSP00000223095,9606.ENSP00000225831,9606.ENSP00000226730,9606.ENSP00000227507,9606.ENSP00000239938,9606.ENSP00000241356,9606.ENSP00000248553,9606.ENSP00000252809,9606.ENSP00000256078,9606.ENSP00000261597,9606.ENSP00000263341,9606.ENSP00000264012,9606.ENSP00000264634,9606.ENSP00000264657,…	PDK4,CEACAM1,TNFRSF1A,MMP2,TGFB1,SERPINE1,CCL2,IL2,CCND1,EGR1,ADORA3,HSPB1,GDF15,KRAS,NDC80,IL1B,CDH3,WNT5A,STAT3,DNMT3A,EGF,DAXX,TIMP3,TIMP4,HK2,TFF1,LMTK2,BIRC5,BUB1,INSR,RAC3,ADORA2B,FOS,CXCL8,GSTM1,CTBP2,EZH2,TRPM8,PGR,NOS2,EFNA5,THBS4,EIF4EBP1,SMAD4,ESR2,FN1,OPHN1,COL4A2,ABCG1,PTEN,PLAU,PIM1,AR,ID1,ITGBL1,SPRY2,RECK,NKX3-1,TFRC,IGF1,SPP1,DDX17,OR51E2,OR51E1,BCL2,GSTP1,CD44,TNF,LAMP2,HDAC9,ER…
GO Process	GO:0007154	Cell communication	74	5165	0.3	1.41e-08	9606.ENSP00000005178,9606.ENSP00000161559,9606.ENSP00000162749,9606.ENSP00000219070,9606.ENSP00000221930,9606.ENSP00000225831,9606.ENSP00000226730,9606.ENSP00000227507,9606.ENSP00000239938,9606.ENSP00000241356,9606.ENSP00000248553,9606.ENSP00000252809,9606.ENSP00000256078,9606.ENSP00000261597,9606.ENSP00000263341,9606.ENSP00000264012,9606.ENSP00000264634,9606.ENSP00000264657,9606.ENSP00000265171,…	PDK4,CEACAM1,TNFRSF1A,MMP2,TGFB1,CCL2,IL2,CCND1,EGR1,ADORA3,HSPB1,GDF15,KRAS,NDC80,IL1B,CDH3,WNT5A,STAT3,EGF,DAXX,TIMP4,TFF1,LMTK2,BIRC5,BUB1,INSR,RAC3,ADORA2B,FOS,CXCL8,CTBP2,EZH2,TRPM8,PGR,NOS2,EFNA5,THBS4,EIF4EBP1,SMAD4,ESR2,FN1,OPHN1,COL4A2,PTEN,PLAU,PIM1,AR,ID1,ITGBL1,SPRY2,RECK,NKX3-1,TFRC,IGF1,SPP1,DDX17,OR51E2,OR51E1,BCL2,CD44,TNF,LAMP2,ERG,ADAM9,DICER1,ITGB3,TLE3,SPC24,TMEM100,MYC,ADORA2…
GO Process	GO:0007165	Signal transduction	70	4714	0.31	1.47e-08	9606.ENSP00000005178,9606.ENSP00000161559,9606.ENSP00000162749,9606.ENSP00000219070,9606.ENSP00000221930,9606.ENSP00000225831,9606.ENSP00000226730,9606.ENSP00000227507,9606.ENSP00000239938,9606.ENSP00000241356,9606.ENSP00000248553,9606.ENSP00000252809,9606.ENSP00000256078,9606.ENSP00000261597,9606.ENSP00000263341,9606.ENSP00000264012,9606.ENSP00000264634,9606.ENSP00000264657,9606.ENSP00000265171,…	PDK4,CEACAM1,TNFRSF1A,MMP2,TGFB1,CCL2,IL2,CCND1,EGR1,ADORA3,HSPB1,GDF15,KRAS,NDC80,IL1B,CDH3,WNT5A,STAT3,EGF,DAXX,TIMP4,TFF1,LMTK2,BIRC5,BUB1,INSR,RAC3,ADORA2B,FOS,CXCL8,TRPM8,PGR,NOS2,EFNA5,THBS4,EIF4EBP1,SMAD4,ESR2,FN1,OPHN1,COL4A2,PTEN,PLAU,PIM1,AR,ID1,ITGBL1,SPRY2,RECK,NKX3-1,TFRC,IGF1,SPP1,DDX17,OR51E2,OR51E1,BCL2,CD44,TNF,ERG,ADAM9,DICER1,ITGB3,TLE3,SPC24,TMEM100,MYC,ADORA2A,HNF1B,CD59
GO Process	GO:0050789	Regulation of biological process	120	11655	0.15	1.63e-08	9606.ENSP00000005178,9606.ENSP00000157812,9606.ENSP00000161559,9606.ENSP00000162749,9606.ENSP00000216361,9606.ENSP00000219070,9606.ENSP00000221930,9606.ENSP00000223095,9606.ENSP00000225831,9606.ENSP00000226730,9606.ENSP00000227507,9606.ENSP00000237696,9606.ENSP00000239938,9606.ENSP00000241356,9606.ENSP00000241463,9606.ENSP00000242159,9606.ENSP00000243108,9606.ENSP00000248553,9606.ENSP00000252593,…	PDK4,PSMC4,CEACAM1,TNFRSF1A,COCH,MMP2,TGFB1,SERPINE1,CCL2,IL2,CCND1,RARRES1,EGR1,ADORA3,RASL11A,HOXA7,HOXC6,HSPB1,BST2,GDF15,KRAS,ABCC9,NDC80,TSPAN13,HPN,ASPA,DGCR8,IL1B,CDH3,WNT5A,STAT3,DNMT3A,EGF,DAXX,TIMP3,TIMP4,HK2,TFF1,LMTK2,HPRT1,PSCA,BIRC5,BUB1,INSR,RAC3,ADORA2B,FOS,CXCL8,ABCD2,CTBP2,KLK3,EZH2,TRPM8,PGR,NOS2,DNMT3B,EFNA5,KLK5,THBS4,EIF4EBP1,SMAD4,ESR2,FN1,OPHN1,COL4A2,RAB25,ABCG1,QKI,THBS2…
GO Process	GO:0080090	Regulation of primary metabolic process	80	5899	0.27	1.64e-08	9606.ENSP00000005178,9606.ENSP00000157812,9606.ENSP00000161559,9606.ENSP00000162749,9606.ENSP00000221930,9606.ENSP00000223095,9606.ENSP00000226730,9606.ENSP00000227507,9606.ENSP00000237696,9606.ENSP00000239938,9606.ENSP00000241356,9606.ENSP00000241463,9606.ENSP00000242159,9606.ENSP00000243108,9606.ENSP00000248553,9606.ENSP00000252593,9606.ENSP00000252809,9606.ENSP00000256078,9606.ENSP00000262626,…	PDK4,PSMC4,CEACAM1,TNFRSF1A,TGFB1,SERPINE1,IL2,CCND1,RARRES1,EGR1,ADORA3,RASL11A,HOXA7,HOXC6,HSPB1,BST2,GDF15,KRAS,HPN,IL1B,WNT5A,STAT3,DNMT3A,EGF,DAXX,TIMP3,TIMP4,HPRT1,BIRC5,INSR,ADORA2B,FOS,ABCD2,CTBP2,EZH2,PGR,NOS2,DNMT3B,EFNA5,THBS4,EIF4EBP1,SMAD4,ESR2,FN1,OPHN1,ABCG1,QKI,PTEN,PLAU,PIM1,AR,ID1,SPRY2,RECK,NKX3-1,SERPINB5,GOLM1,TFRC,IGF1,SPOP,SPP1,DDX17,BCL2,GSTP1,CD44,TNF,SERPINB2,HDAC9,ERG,A…
GO Process	GO:0040012	Regulation of locomotion	30	1032	0.61	1.77e-08	9606.ENSP00000161559,9606.ENSP00000219070,9606.ENSP00000221930,9606.ENSP00000223095,9606.ENSP00000225831,9606.ENSP00000241356,9606.ENSP00000242159,9606.ENSP00000248553,9606.ENSP00000252593,9606.ENSP00000263341,9606.ENSP00000264634,9606.ENSP00000264657,9606.ENSP00000265171,9606.ENSP00000303830,9606.ENSP00000306512,9606.ENSP00000339730,9606.ENSP00000346839,9606.ENSP00000354376,9606.ENSP00000361021,…	CEACAM1,MMP2,TGFB1,SERPINE1,CCL2,ADORA3,HOXA7,HSPB1,BST2,IL1B,WNT5A,STAT3,EGF,INSR,CXCL8,THBS4,FN1,RAB25,PTEN,PLAU,SPRY2,RECK,IGF1,BCL2,TNF,HDAC9,GCNT1,ADAM9,ITGB3,ADORA2A
GO Process	GO:0051172	Negative regulation of nitrogen compound metabolic process	47	2403	0.43	1.90e-08	9606.ENSP00000161559,9606.ENSP00000221930,9606.ENSP00000223095,9606.ENSP00000226730,9606.ENSP00000227507,9606.ENSP00000237696,9606.ENSP00000239938,9606.ENSP00000242159,9606.ENSP00000248553,9606.ENSP00000252593,9606.ENSP00000263341,9606.ENSP00000264634,9606.ENSP00000264657,9606.ENSP00000264709,9606.ENSP00000266000,9606.ENSP00000266085,9606.ENSP00000287814,9606.ENSP00000301633,9606.ENSP00000311825,…	CEACAM1,TGFB1,SERPINE1,IL2,CCND1,RARRES1,EGR1,HOXA7,HSPB1,BST2,IL1B,WNT5A,STAT3,DNMT3A,DAXX,TIMP3,TIMP4,BIRC5,CTBP2,EZH2,NOS2,DNMT3B,EIF4EBP1,SMAD4,ESR2,OPHN1,PTEN,PLAU,AR,ID1,SPRY2,RECK,NKX3-1,SERPINB5,IGF1,GSTP1,CD44,TNF,SERPINB2,HDAC9,MACROH2A1,DICER1,ITGB3,TLE3,MYC,ADORA2A,HNF1B
GO Process	GO:1901342	Regulation of vasculature development	17	292	0.91	1.90e-08	9606.ENSP00000161559,9606.ENSP00000223095,9606.ENSP00000248553,9606.ENSP00000263341,9606.ENSP00000264634,9606.ENSP00000264657,9606.ENSP00000290573,9606.ENSP00000306512,9606.ENSP00000314151,9606.ENSP00000339730,9606.ENSP00000353654,9606.ENSP00000355751,9606.ENSP00000365280,9606.ENSP00000366306,9606.ENSP00000367202,9606.ENSP00000398698,9606.ENSP00000452786	CEACAM1,SERPINE1,HSPB1,IL1B,WNT5A,STAT3,HK2,CXCL8,KLK3,THBS4,COL4A2,THBS2,ID1,SPRY2,RECK,TNF,ITGB3
GO Process	GO:0045595	Regulation of cell differentiation	37	1582	0.51	2.98e-08	9606.ENSP00000161559,9606.ENSP00000162749,9606.ENSP00000221930,9606.ENSP00000223095,9606.ENSP00000226730,9606.ENSP00000227507,9606.ENSP00000242159,9606.ENSP00000256078,9606.ENSP00000262626,9606.ENSP00000263080,9606.ENSP00000263341,9606.ENSP00000264634,9606.ENSP00000264657,9606.ENSP00000304283,9606.ENSP00000306245,9606.ENSP00000320147,9606.ENSP00000328777,9606.ENSP00000341551,9606.ENSP00000346839,…	CEACAM1,TNFRSF1A,TGFB1,SERPINE1,IL2,CCND1,HOXA7,KRAS,HPN,ASPA,IL1B,WNT5A,STAT3,RAC3,FOS,EZH2,EFNA5,SMAD4,FN1,ABCG1,PTEN,PIM1,AR,ID1,SPRY2,RECK,IGF1,SPP1,DDX17,BCL2,TNF,HDAC9,MACROH2A1,DICER1,ITGB3,TMEM100,MYC
GO Process	GO:1901701	Cellular response to oxygen-containing compound	30	1057	0.6	2.98e-08	9606.ENSP00000005178,9606.ENSP00000161559,9606.ENSP00000219070,9606.ENSP00000221930,9606.ENSP00000223095,9606.ENSP00000225831,9606.ENSP00000239938,9606.ENSP00000263341,9606.ENSP00000264634,9606.ENSP00000264657,9606.ENSP00000264709,9606.ENSP00000303830,9606.ENSP00000306245,9606.ENSP00000306512,9606.ENSP00000320147,9606.ENSP00000327251,9606.ENSP00000328777,9606.ENSP00000341551,9606.ENSP00000343925,…	PDK4,CEACAM1,MMP2,TGFB1,SERPINE1,CCL2,EGR1,IL1B,WNT5A,STAT3,DNMT3A,INSR,FOS,CXCL8,EZH2,NOS2,EFNA5,SMAD4,ESR2,PIM1,AR,ID1,IGF1,SPP1,OR51E2,GSTP1,TNF,HDAC9,ADAM9,ITGB3
GO Process	GO:0030154	Cell differentiation	58	3507	0.36	3.00e-08	9606.ENSP00000167586,9606.ENSP00000219070,9606.ENSP00000219271,9606.ENSP00000221930,9606.ENSP00000225831,9606.ENSP00000226730,9606.ENSP00000227507,9606.ENSP00000239938,9606.ENSP00000242159,9606.ENSP00000246186,9606.ENSP00000256078,9606.ENSP00000263080,9606.ENSP00000263341,9606.ENSP00000264012,9606.ENSP00000264634,9606.ENSP00000264657,9606.ENSP00000264709,9606.ENSP00000278742,9606.ENSP00000291527,…	KRT14,MMP2,MMP15,TGFB1,CCL2,IL2,CCND1,EGR1,HOXA7,MMP24,KRAS,ASPA,IL1B,CDH3,WNT5A,STAT3,DNMT3A,ST14,TFF1,LMTK2,HPRT1,RAC3,FOS,CTBP2,EZH2,PGR,EFNA5,KLK5,SMAD4,FN1,OPHN1,COL4A2,RAB25,QKI,PTEN,AR,ID1,SPRY2,NKX3-1,TFRC,IGF1,KRT15,SPP1,DDX17,OR51E2,BCL2,NEDD4L,AGR2,TNF,HDAC9,ERG,ADAM9,DICER1,ITGB3,TMEM100,ADORA2A,HNF1B,PDLIM5
GO Process	GO:0051171	Regulation of nitrogen compound metabolic process	78	5734	0.28	3.00e-08	9606.ENSP00000005178,9606.ENSP00000157812,9606.ENSP00000161559,9606.ENSP00000162749,9606.ENSP00000221930,9606.ENSP00000223095,9606.ENSP00000226730,9606.ENSP00000227507,9606.ENSP00000237696,9606.ENSP00000239938,9606.ENSP00000241356,9606.ENSP00000241463,9606.ENSP00000242159,9606.ENSP00000243108,9606.ENSP00000248553,9606.ENSP00000252593,9606.ENSP00000252809,9606.ENSP00000256078,9606.ENSP00000262626,…	PDK4,PSMC4,CEACAM1,TNFRSF1A,TGFB1,SERPINE1,IL2,CCND1,RARRES1,EGR1,ADORA3,RASL11A,HOXA7,HOXC6,HSPB1,BST2,GDF15,KRAS,HPN,IL1B,WNT5A,STAT3,DNMT3A,EGF,DAXX,TIMP3,TIMP4,HPRT1,BIRC5,INSR,ADORA2B,FOS,CTBP2,EZH2,PGR,NOS2,DNMT3B,EFNA5,THBS4,EIF4EBP1,SMAD4,ESR2,FN1,OPHN1,ABCG1,QKI,PTEN,PLAU,PIM1,AR,ID1,SPRY2,RECK,NKX3-1,SERPINB5,TFRC,IGF1,SPOP,SPP1,DDX17,BCL2,GSTP1,CD44,TNF,SERPINB2,HDAC9,ERG,ADAM9,ZNF154,…
GO Process	GO:0030856	Regulation of epithelial cell differentiation	13	149	1.08	3.19e-08	9606.ENSP00000161559,9606.ENSP00000162749,9606.ENSP00000223095,9606.ENSP00000227507,9606.ENSP00000242159,9606.ENSP00000256078,9606.ENSP00000263341,9606.ENSP00000320147,9606.ENSP00000365280,9606.ENSP00000366306,9606.ENSP00000398698,9606.ENSP00000423563,9606.ENSP00000465638	CEACAM1,TNFRSF1A,SERPINE1,CCND1,HOXA7,KRAS,IL1B,EZH2,ID1,SPRY2,TNF,MACROH2A1,TMEM100
GO Process	GO:0051247	Positive regulation of protein metabolic process	36	1512	0.52	3.28e-08	9606.ENSP00000157812,9606.ENSP00000162749,9606.ENSP00000221930,9606.ENSP00000226730,9606.ENSP00000227507,9606.ENSP00000239938,9606.ENSP00000252809,9606.ENSP00000256078,9606.ENSP00000262626,9606.ENSP00000263341,9606.ENSP00000264634,9606.ENSP00000264657,9606.ENSP00000265171,9606.ENSP00000266000,9606.ENSP00000301633,9606.ENSP00000303830,9606.ENSP00000320147,9606.ENSP00000328547,9606.ENSP00000328777,…	PSMC4,TNFRSF1A,TGFB1,IL2,CCND1,EGR1,GDF15,KRAS,HPN,IL1B,WNT5A,STAT3,EGF,DAXX,BIRC5,INSR,EZH2,DNMT3B,EFNA5,THBS4,SMAD4,FN1,ABCG1,PTEN,PIM1,SPRY2,NKX3-1,TFRC,IGF1,BCL2,CD44,TNF,ADAM9,RNF19A,ITGB3,MYC
GO Process	GO:0060429	Epithelium development	30	1069	0.59	3.53e-08	9606.ENSP00000161559,9606.ENSP00000167586,9606.ENSP00000219070,9606.ENSP00000221930,9606.ENSP00000227507,9606.ENSP00000256078,9606.ENSP00000264012,9606.ENSP00000264634,9606.ENSP00000265171,9606.ENSP00000278742,9606.ENSP00000320147,9606.ENSP00000325120,9606.ENSP00000337733,9606.ENSP00000341551,9606.ENSP00000347710,9606.ENSP00000354376,9606.ENSP00000363822,9606.ENSP00000366306,9606.ENSP00000367608,…	CEACAM1,KRT14,MMP2,TGFB1,CCND1,KRAS,CDH3,WNT5A,EGF,ST14,EZH2,PGR,KLK5,SMAD4,OPHN1,RAB25,AR,SPRY2,CA9,NKX3-1,SERPINB5,KLK14,KRT15,BCL2,AGR2,CD44,ADAM9,TMEM100,MYC,HNF1B
GO Process	GO:0060284	Regulation of cell development	21	506	0.76	3.59e-08	9606.ENSP00000162749,9606.ENSP00000221930,9606.ENSP00000256078,9606.ENSP00000263080,9606.ENSP00000263341,9606.ENSP00000264634,9606.ENSP00000304283,9606.ENSP00000320147,9606.ENSP00000328777,9606.ENSP00000341551,9606.ENSP00000346839,9606.ENSP00000361021,9606.ENSP00000365280,9606.ENSP00000367202,9606.ENSP00000376637,9606.ENSP00000378517,9606.ENSP00000381185,9606.ENSP00000398698,9606.ENSP00000408617,…	TNFRSF1A,TGFB1,KRAS,ASPA,IL1B,WNT5A,RAC3,EZH2,EFNA5,SMAD4,FN1,PTEN,ID1,RECK,IGF1,SPP1,BCL2,TNF,HDAC9,DICER1,ITGB3
GO Process	GO:0032879	Regulation of localization	43	2103	0.45	3.64e-08	9606.ENSP00000161559,9606.ENSP00000162749,9606.ENSP00000221930,9606.ENSP00000223095,9606.ENSP00000225831,9606.ENSP00000241356,9606.ENSP00000261200,9606.ENSP00000261597,9606.ENSP00000262067,9606.ENSP00000263341,9606.ENSP00000264012,9606.ENSP00000264634,9606.ENSP00000265171,9606.ENSP00000290573,9606.ENSP00000301633,9606.ENSP00000303830,9606.ENSP00000304501,9606.ENSP00000327251,9606.ENSP00000328777,…	CEACAM1,TNFRSF1A,TGFB1,SERPINE1,CCL2,ADORA3,ABCC9,NDC80,TSPAN13,IL1B,CDH3,WNT5A,EGF,HK2,BIRC5,INSR,ADORA2B,NOS2,EFNA5,SMAD4,OPHN1,RAB25,ABCG1,KCNA3,PTEN,PIM1,AR,NKX3-1,TFRC,IGF1,SPP1,OR51E2,BCL2,NEDD4L,AGR2,TNF,ADAM9,MACROH2A1,ITGB3,ABCA8,ABCB1,ADORA2A,ABCG4
GO Process	GO:0002009	Morphogenesis of an epithelium	20	457	0.78	4.01e-08	9606.ENSP00000161559,9606.ENSP00000219070,9606.ENSP00000221930,9606.ENSP00000256078,9606.ENSP00000264634,9606.ENSP00000265171,9606.ENSP00000278742,9606.ENSP00000325120,9606.ENSP00000341551,9606.ENSP00000347710,9606.ENSP00000363822,9606.ENSP00000366306,9606.ENSP00000367608,9606.ENSP00000370253,9606.ENSP00000372221,9606.ENSP00000375678,9606.ENSP00000381185,9606.ENSP00000398632,9606.ENSP00000478887,…	CEACAM1,MMP2,TGFB1,KRAS,WNT5A,EGF,ST14,PGR,SMAD4,OPHN1,AR,SPRY2,CA9,NKX3-1,SERPINB5,KLK14,BCL2,CD44,MYC,HNF1B
GO Process	GO:0010647	Positive regulation of cell communication	38	1693	0.49	4.34e-08	9606.ENSP00000162749,9606.ENSP00000221930,9606.ENSP00000225831,9606.ENSP00000252593,9606.ENSP00000252809,9606.ENSP00000256078,9606.ENSP00000261597,9606.ENSP00000263341,9606.ENSP00000264012,9606.ENSP00000264634,9606.ENSP00000264657,9606.ENSP00000265171,9606.ENSP00000266085,9606.ENSP00000301633,9606.ENSP00000303830,9606.ENSP00000304501,9606.ENSP00000311825,9606.ENSP00000320147,9606.ENSP00000337733,…	TNFRSF1A,TGFB1,CCL2,BST2,GDF15,KRAS,NDC80,IL1B,CDH3,WNT5A,STAT3,EGF,TIMP3,BIRC5,INSR,ADORA2B,CTBP2,EZH2,KLK5,SMAD4,FN1,PTEN,AR,SPRY2,RECK,NKX3-1,KLK14,TFRC,IGF1,SPP1,OR51E2,AGR2,CD44,TNF,ADAM9,ITGB3,MYC,ADORA2A
GO Process	GO:0048523	Negative regulation of cellular process	69	4736	0.31	4.34e-08	9606.ENSP00000005178,9606.ENSP00000161559,9606.ENSP00000162749,9606.ENSP00000219070,9606.ENSP00000221930,9606.ENSP00000223095,9606.ENSP00000225831,9606.ENSP00000226730,9606.ENSP00000227507,9606.ENSP00000237696,9606.ENSP00000239938,9606.ENSP00000241356,9606.ENSP00000242159,9606.ENSP00000248553,9606.ENSP00000252593,9606.ENSP00000252809,9606.ENSP00000256078,9606.ENSP00000261597,9606.ENSP00000262626,…	PDK4,CEACAM1,TNFRSF1A,MMP2,TGFB1,SERPINE1,CCL2,IL2,CCND1,RARRES1,EGR1,ADORA3,HOXA7,HSPB1,BST2,GDF15,KRAS,NDC80,HPN,IL1B,WNT5A,STAT3,DNMT3A,DAXX,TIMP3,TIMP4,HK2,TFF1,PSCA,BIRC5,BUB1,CXCL8,ABCD2,CTBP2,EZH2,DNMT3B,EFNA5,EIF4EBP1,SMAD4,ESR2,ABCG1,PTEN,PIM1,AR,ID1,SPRY2,RECK,NKX3-1,KLK14,TFRC,IGF1,SPP1,BCL2,GSTP1,NEDD4L,AGR2,CD44,TNF,SERPINB2,LAMP2,HDAC9,MACROH2A1,DICER1,ITGB3,TLE3,SPC24,MYC,ADORA2A,H…
GO Process	GO:0023056	Positive regulation of signaling	38	1698	0.49	4.60e-08	9606.ENSP00000162749,9606.ENSP00000221930,9606.ENSP00000225831,9606.ENSP00000252593,9606.ENSP00000252809,9606.ENSP00000256078,9606.ENSP00000261597,9606.ENSP00000263341,9606.ENSP00000264012,9606.ENSP00000264634,9606.ENSP00000264657,9606.ENSP00000265171,9606.ENSP00000266085,9606.ENSP00000301633,9606.ENSP00000303830,9606.ENSP00000304501,9606.ENSP00000311825,9606.ENSP00000320147,9606.ENSP00000337733,…	TNFRSF1A,TGFB1,CCL2,BST2,GDF15,KRAS,NDC80,IL1B,CDH3,WNT5A,STAT3,EGF,TIMP3,BIRC5,INSR,ADORA2B,CTBP2,EZH2,KLK5,SMAD4,FN1,PTEN,AR,SPRY2,RECK,NKX3-1,KLK14,TFRC,IGF1,SPP1,OR51E2,AGR2,CD44,TNF,ADAM9,ITGB3,MYC,ADORA2A
GO Process	GO:0060548	Negative regulation of cell death	29	1016	0.6	4.65e-08	9606.ENSP00000005178,9606.ENSP00000223095,9606.ENSP00000225831,9606.ENSP00000226730,9606.ENSP00000227507,9606.ENSP00000248553,9606.ENSP00000256078,9606.ENSP00000262626,9606.ENSP00000263341,9606.ENSP00000264634,9606.ENSP00000301633,9606.ENSP00000341551,9606.ENSP00000361021,9606.ENSP00000362608,9606.ENSP00000363822,9606.ENSP00000365280,9606.ENSP00000366306,9606.ENSP00000376197,9606.ENSP00000376637,…	PDK4,SERPINE1,CCL2,IL2,CCND1,HSPB1,KRAS,HPN,IL1B,WNT5A,BIRC5,SMAD4,PTEN,PIM1,AR,ID1,SPRY2,TFRC,IGF1,BCL2,GSTP1,AGR2,CD44,TNF,SERPINB2,ITGB3,MYC,ADORA2A,HNF1B
GO Process	GO:0031401	Positive regulation of protein modification process	29	1018	0.6	4.81e-08	9606.ENSP00000162749,9606.ENSP00000221930,9606.ENSP00000226730,9606.ENSP00000227507,9606.ENSP00000239938,9606.ENSP00000252809,9606.ENSP00000256078,9606.ENSP00000263341,9606.ENSP00000264634,9606.ENSP00000265171,9606.ENSP00000266000,9606.ENSP00000301633,9606.ENSP00000303830,9606.ENSP00000320147,9606.ENSP00000328547,9606.ENSP00000328777,9606.ENSP00000339730,9606.ENSP00000341551,9606.ENSP00000361021,…	TNFRSF1A,TGFB1,IL2,CCND1,EGR1,GDF15,KRAS,IL1B,WNT5A,EGF,DAXX,BIRC5,INSR,EZH2,DNMT3B,EFNA5,THBS4,SMAD4,PTEN,PIM1,SPRY2,NKX3-1,TFRC,IGF1,BCL2,CD44,TNF,ADAM9,ITGB3
GO Process	GO:0001666	Response to hypoxia	16	278	0.9	6.51e-08	9606.ENSP00000219070,9606.ENSP00000221930,9606.ENSP00000239938,9606.ENSP00000264709,9606.ENSP00000290573,9606.ENSP00000306245,9606.ENSP00000327251,9606.ENSP00000341551,9606.ENSP00000361021,9606.ENSP00000361850,9606.ENSP00000367608,9606.ENSP00000370253,9606.ENSP00000376197,9606.ENSP00000381185,9606.ENSP00000398698,9606.ENSP00000478887	MMP2,TGFB1,EGR1,DNMT3A,HK2,FOS,NOS2,SMAD4,PTEN,PLAU,CA9,NKX3-1,TFRC,BCL2,TNF,MYC
GO Process	GO:0030335	Positive regulation of cell migration	21	529	0.74	6.92e-08	9606.ENSP00000219070,9606.ENSP00000221930,9606.ENSP00000223095,9606.ENSP00000248553,9606.ENSP00000263341,9606.ENSP00000264634,9606.ENSP00000264657,9606.ENSP00000265171,9606.ENSP00000303830,9606.ENSP00000306512,9606.ENSP00000339730,9606.ENSP00000346839,9606.ENSP00000354376,9606.ENSP00000361850,9606.ENSP00000366306,9606.ENSP00000376637,9606.ENSP00000381185,9606.ENSP00000398698,9606.ENSP00000408617,…	MMP2,TGFB1,SERPINE1,HSPB1,IL1B,WNT5A,STAT3,EGF,INSR,CXCL8,THBS4,FN1,RAB25,PLAU,SPRY2,IGF1,BCL2,TNF,HDAC9,ADAM9,ITGB3
GO Process	GO:0061138	Morphogenesis of a branching epithelium	13	162	1.05	7.05e-08	9606.ENSP00000221930,9606.ENSP00000256078,9606.ENSP00000264634,9606.ENSP00000265171,9606.ENSP00000278742,9606.ENSP00000325120,9606.ENSP00000341551,9606.ENSP00000363822,9606.ENSP00000366306,9606.ENSP00000370253,9606.ENSP00000381185,9606.ENSP00000478887,9606.ENSP00000480291	TGFB1,KRAS,WNT5A,EGF,ST14,PGR,SMAD4,AR,SPRY2,NKX3-1,BCL2,MYC,HNF1B
GO Process	GO:0051248	Negative regulation of protein metabolic process	29	1038	0.59	7.14e-08	9606.ENSP00000161559,9606.ENSP00000221930,9606.ENSP00000223095,9606.ENSP00000226730,9606.ENSP00000237696,9606.ENSP00000248553,9606.ENSP00000252593,9606.ENSP00000263341,9606.ENSP00000266085,9606.ENSP00000287814,9606.ENSP00000301633,9606.ENSP00000327251,9606.ENSP00000328547,9606.ENSP00000340691,9606.ENSP00000341551,9606.ENSP00000347710,9606.ENSP00000361021,9606.ENSP00000361850,9606.ENSP00000366306,…	CEACAM1,TGFB1,SERPINE1,IL2,RARRES1,HSPB1,BST2,IL1B,TIMP3,TIMP4,BIRC5,NOS2,DNMT3B,EIF4EBP1,SMAD4,OPHN1,PTEN,PLAU,SPRY2,RECK,SERPINB5,IGF1,GSTP1,CD44,TNF,SERPINB2,MACROH2A1,ITGB3,ADORA2A
GO Process	GO:0043067	Regulation of programmed cell death	35	1492	0.51	7.79e-08	9606.ENSP00000005178,9606.ENSP00000162749,9606.ENSP00000219070,9606.ENSP00000221930,9606.ENSP00000223095,9606.ENSP00000225831,9606.ENSP00000226730,9606.ENSP00000227507,9606.ENSP00000239938,9606.ENSP00000248553,9606.ENSP00000256078,9606.ENSP00000262626,9606.ENSP00000263341,9606.ENSP00000264634,9606.ENSP00000266000,9606.ENSP00000266085,9606.ENSP00000301633,9606.ENSP00000327251,9606.ENSP00000341551,…	PDK4,TNFRSF1A,MMP2,TGFB1,SERPINE1,CCL2,IL2,CCND1,EGR1,HSPB1,KRAS,HPN,IL1B,WNT5A,DAXX,TIMP3,BIRC5,NOS2,SMAD4,PTEN,PIM1,AR,ID1,SPRY2,NKX3-1,TFRC,IGF1,BCL2,GSTP1,CD44,TNF,SERPINB2,MYC,ADORA2A,HNF1B
GO Process	GO:0048583	Regulation of response to stimulus	61	3931	0.33	8.07e-08	9606.ENSP00000161559,9606.ENSP00000162749,9606.ENSP00000216361,9606.ENSP00000221930,9606.ENSP00000223095,9606.ENSP00000225831,9606.ENSP00000226730,9606.ENSP00000239938,9606.ENSP00000248553,9606.ENSP00000252593,9606.ENSP00000252809,9606.ENSP00000256078,9606.ENSP00000261597,9606.ENSP00000263341,9606.ENSP00000264012,9606.ENSP00000264634,9606.ENSP00000264657,9606.ENSP00000265171,9606.ENSP00000266085,…	CEACAM1,TNFRSF1A,COCH,TGFB1,SERPINE1,CCL2,IL2,EGR1,HSPB1,BST2,GDF15,KRAS,NDC80,IL1B,CDH3,WNT5A,STAT3,EGF,TIMP3,PSCA,BIRC5,INSR,ADORA2B,CXCL8,CTBP2,KLK3,EZH2,KLK5,THBS4,SMAD4,ESR2,FN1,OPHN1,PTEN,PLAU,AR,SPRY2,RECK,MMP26,NKX3-1,KLK14,TFRC,IGF1,SPP1,OR51E2,BCL2,GSTP1,AGR2,CD44,TNF,SERPINB2,ADAM9,MACROH2A1,ITGB3,TLE3,TMEM100,ABCB1,MYC,ADORA2A,HNF1B,CD59
GO Process	GO:0008285	Negative regulation of cell population proliferation	24	713	0.67	8.11e-08	9606.ENSP00000161559,9606.ENSP00000221930,9606.ENSP00000225831,9606.ENSP00000226730,9606.ENSP00000237696,9606.ENSP00000241356,9606.ENSP00000262626,9606.ENSP00000263341,9606.ENSP00000264634,9606.ENSP00000264657,9606.ENSP00000291527,9606.ENSP00000306512,9606.ENSP00000311825,9606.ENSP00000341551,9606.ENSP00000361021,9606.ENSP00000363822,9606.ENSP00000366306,9606.ENSP00000370253,9606.ENSP00000381185,…	CEACAM1,TGFB1,CCL2,IL2,RARRES1,ADORA3,HPN,IL1B,WNT5A,STAT3,TFF1,CXCL8,CTBP2,SMAD4,PTEN,AR,SPRY2,NKX3-1,BCL2,GSTP1,TNF,DICER1,MYC,ADORA2A
GO Process	GO:0031325	Positive regulation of cellular metabolic process	53	3114	0.37	8.45e-08	9606.ENSP00000162749,9606.ENSP00000221930,9606.ENSP00000226730,9606.ENSP00000227507,9606.ENSP00000239938,9606.ENSP00000241463,9606.ENSP00000242159,9606.ENSP00000252809,9606.ENSP00000256078,9606.ENSP00000262626,9606.ENSP00000263341,9606.ENSP00000264012,9606.ENSP00000264634,9606.ENSP00000264657,9606.ENSP00000265171,9606.ENSP00000266000,9606.ENSP00000297293,9606.ENSP00000298556,9606.ENSP00000301633,…	TNFRSF1A,TGFB1,IL2,CCND1,EGR1,RASL11A,HOXA7,GDF15,KRAS,HPN,IL1B,CDH3,WNT5A,STAT3,EGF,DAXX,LMTK2,HPRT1,BIRC5,INSR,ADORA2B,FOS,CXCL8,ABCD2,CTBP2,EZH2,PGR,NOS2,DNMT3B,EFNA5,THBS4,SMAD4,ESR2,ABCG1,PTEN,PIM1,AR,SPRY2,NKX3-1,TFRC,IGF1,SPP1,DDX17,BCL2,GSTP1,CD44,TNF,ERG,ADAM9,RNF19A,ITGB3,MYC,HNF1B
GO Process	GO:0043549	Regulation of kinase activity	25	778	0.65	8.45e-08	9606.ENSP00000161559,9606.ENSP00000221930,9606.ENSP00000226730,9606.ENSP00000227507,9606.ENSP00000239938,9606.ENSP00000248553,9606.ENSP00000263341,9606.ENSP00000264634,9606.ENSP00000265171,9606.ENSP00000266000,9606.ENSP00000297293,9606.ENSP00000303830,9606.ENSP00000320147,9606.ENSP00000328777,9606.ENSP00000361021,9606.ENSP00000362608,9606.ENSP00000366306,9606.ENSP00000376637,9606.ENSP00000381607,…	CEACAM1,TGFB1,IL2,CCND1,EGR1,HSPB1,IL1B,WNT5A,EGF,DAXX,LMTK2,INSR,EZH2,EFNA5,PTEN,PIM1,SPRY2,IGF1,GSTP1,CD44,TNF,ADAM9,MACROH2A1,ITGB3,ADORA2A
GO Process	GO:0030155	Regulation of cell adhesion	25	784	0.65	9.63e-08	9606.ENSP00000161559,9606.ENSP00000219070,9606.ENSP00000221930,9606.ENSP00000223095,9606.ENSP00000225831,9606.ENSP00000226730,9606.ENSP00000242159,9606.ENSP00000263341,9606.ENSP00000264634,9606.ENSP00000304283,9606.ENSP00000306512,9606.ENSP00000328777,9606.ENSP00000346839,9606.ENSP00000361021,9606.ENSP00000361850,9606.ENSP00000376197,9606.ENSP00000376637,9606.ENSP00000381185,9606.ENSP00000391490,…	CEACAM1,MMP2,TGFB1,SERPINE1,CCL2,IL2,HOXA7,IL1B,WNT5A,RAC3,CXCL8,EFNA5,FN1,PTEN,PLAU,TFRC,IGF1,BCL2,AGR2,CD44,TNF,GCNT1,ADAM9,ITGB3,ADORA2A
GO Process	GO:0045765	Regulation of angiogenesis	16	288	0.89	9.63e-08	9606.ENSP00000161559,9606.ENSP00000223095,9606.ENSP00000248553,9606.ENSP00000263341,9606.ENSP00000264634,9606.ENSP00000264657,9606.ENSP00000290573,9606.ENSP00000306512,9606.ENSP00000314151,9606.ENSP00000339730,9606.ENSP00000353654,9606.ENSP00000355751,9606.ENSP00000366306,9606.ENSP00000367202,9606.ENSP00000398698,9606.ENSP00000452786	CEACAM1,SERPINE1,HSPB1,IL1B,WNT5A,STAT3,HK2,CXCL8,KLK3,THBS4,COL4A2,THBS2,SPRY2,RECK,TNF,ITGB3
GO Process	GO:0048754	Branching morphogenesis of an epithelial tube	12	134	1.09	9.71e-08	9606.ENSP00000221930,9606.ENSP00000256078,9606.ENSP00000264634,9606.ENSP00000265171,9606.ENSP00000325120,9606.ENSP00000341551,9606.ENSP00000363822,9606.ENSP00000366306,9606.ENSP00000370253,9606.ENSP00000381185,9606.ENSP00000478887,9606.ENSP00000480291	TGFB1,KRAS,WNT5A,EGF,PGR,SMAD4,AR,SPRY2,NKX3-1,BCL2,MYC,HNF1B
GO Process	GO:0050679	Positive regulation of epithelial cell proliferation	14	207	0.97	1.07e-07	9606.ENSP00000221930,9606.ENSP00000227507,9606.ENSP00000262626,9606.ENSP00000264012,9606.ENSP00000264634,9606.ENSP00000264657,9606.ENSP00000265171,9606.ENSP00000339730,9606.ENSP00000363822,9606.ENSP00000365280,9606.ENSP00000376637,9606.ENSP00000398698,9606.ENSP00000452786,9606.ENSP00000478887	TGFB1,CCND1,HPN,CDH3,WNT5A,STAT3,EGF,THBS4,AR,ID1,IGF1,TNF,ITGB3,MYC
GO Process	GO:0051049	Regulation of transport	38	1763	0.48	1.10e-07	9606.ENSP00000161559,9606.ENSP00000162749,9606.ENSP00000221930,9606.ENSP00000223095,9606.ENSP00000225831,9606.ENSP00000241356,9606.ENSP00000261200,9606.ENSP00000262067,9606.ENSP00000263341,9606.ENSP00000264012,9606.ENSP00000264634,9606.ENSP00000265171,9606.ENSP00000290573,9606.ENSP00000301633,9606.ENSP00000303830,9606.ENSP00000304501,9606.ENSP00000327251,9606.ENSP00000328777,9606.ENSP00000341551,…	CEACAM1,TNFRSF1A,TGFB1,SERPINE1,CCL2,ADORA3,ABCC9,TSPAN13,IL1B,CDH3,WNT5A,EGF,HK2,BIRC5,INSR,ADORA2B,NOS2,EFNA5,SMAD4,OPHN1,RAB25,ABCG1,KCNA3,PTEN,PIM1,NKX3-1,IGF1,SPP1,OR51E2,BCL2,NEDD4L,TNF,ADAM9,ITGB3,ABCA8,ABCB1,ADORA2A,ABCG4
GO Process	GO:0048731	System development	60	3867	0.33	1.13e-07	9606.ENSP00000161559,9606.ENSP00000162749,9606.ENSP00000219070,9606.ENSP00000221930,9606.ENSP00000223095,9606.ENSP00000225831,9606.ENSP00000226730,9606.ENSP00000227507,9606.ENSP00000239938,9606.ENSP00000242159,9606.ENSP00000243108,9606.ENSP00000246186,9606.ENSP00000256078,9606.ENSP00000263080,9606.ENSP00000263341,9606.ENSP00000264634,9606.ENSP00000264657,9606.ENSP00000264709,9606.ENSP00000265171,…	CEACAM1,TNFRSF1A,MMP2,TGFB1,SERPINE1,CCL2,IL2,CCND1,EGR1,HOXA7,HOXC6,MMP24,KRAS,ASPA,IL1B,WNT5A,STAT3,DNMT3A,EGF,ST14,TIMP4,LMTK2,HPRT1,INSR,RAC3,FOS,CXCL8,ABCD2,EZH2,PGR,EFNA5,SMAD4,FN1,OPHN1,COL4A2,QKI,PTEN,AR,ID1,SPRY2,RECK,NKX3-1,SERPINB5,TFRC,IGF1,SPP1,BCL2,GSTP1,AGR2,CD44,TNF,HDAC9,GCNT1,DICER1,ITGB3,TMEM100,MYC,ADORA2A,HNF1B,PDLIM5
GO Process	GO:0043408	Regulation of MAPK cascade	23	668	0.68	1.15e-07	9606.ENSP00000161559,9606.ENSP00000221930,9606.ENSP00000225831,9606.ENSP00000252809,9606.ENSP00000263341,9606.ENSP00000264634,9606.ENSP00000265171,9606.ENSP00000266085,9606.ENSP00000301258,9606.ENSP00000303830,9606.ENSP00000320147,9606.ENSP00000341551,9606.ENSP00000346839,9606.ENSP00000361021,9606.ENSP00000363822,9606.ENSP00000366306,9606.ENSP00000376637,9606.ENSP00000381607,9606.ENSP00000398632,…	CEACAM1,TGFB1,CCL2,GDF15,IL1B,WNT5A,EGF,TIMP3,PSCA,INSR,EZH2,SMAD4,FN1,PTEN,AR,SPRY2,IGF1,GSTP1,CD44,TNF,ADAM9,ITGB3,MYC
GO Process	GO:0010646	Regulation of cell communication	55	3355	0.36	1.20e-07	9606.ENSP00000161559,9606.ENSP00000162749,9606.ENSP00000221930,9606.ENSP00000223095,9606.ENSP00000225831,9606.ENSP00000239938,9606.ENSP00000248553,9606.ENSP00000252593,9606.ENSP00000252809,9606.ENSP00000256078,9606.ENSP00000261597,9606.ENSP00000263341,9606.ENSP00000264012,9606.ENSP00000264634,9606.ENSP00000264657,9606.ENSP00000265171,9606.ENSP00000266085,9606.ENSP00000301258,9606.ENSP00000301633,…	CEACAM1,TNFRSF1A,TGFB1,SERPINE1,CCL2,EGR1,HSPB1,BST2,GDF15,KRAS,NDC80,IL1B,CDH3,WNT5A,STAT3,EGF,TIMP3,PSCA,BIRC5,INSR,ADORA2B,CXCL8,CTBP2,EZH2,NOS2,EFNA5,KLK5,SMAD4,ESR2,FN1,OPHN1,PTEN,PLAU,AR,SPRY2,RECK,NKX3-1,KLK14,TFRC,IGF1,SPP1,OR51E2,BCL2,GSTP1,AGR2,CD44,TNF,ADAM9,RNF19A,ITGB3,TLE3,TMEM100,MYC,ADORA2A,HNF1B
GO Process	GO:0007275	Multicellular organism development	63	4209	0.32	1.32e-07	9606.ENSP00000157812,9606.ENSP00000161559,9606.ENSP00000162749,9606.ENSP00000219070,9606.ENSP00000219271,9606.ENSP00000221930,9606.ENSP00000223095,9606.ENSP00000225831,9606.ENSP00000226730,9606.ENSP00000227507,9606.ENSP00000239938,9606.ENSP00000242159,9606.ENSP00000243108,9606.ENSP00000246186,9606.ENSP00000256078,9606.ENSP00000262626,9606.ENSP00000263080,9606.ENSP00000263341,9606.ENSP00000264634,…	PSMC4,CEACAM1,TNFRSF1A,MMP2,MMP15,TGFB1,SERPINE1,CCL2,IL2,CCND1,EGR1,HOXA7,HOXC6,MMP24,KRAS,HPN,ASPA,IL1B,WNT5A,STAT3,DNMT3A,EGF,ST14,TIMP4,LMTK2,HPRT1,INSR,RAC3,FOS,CXCL8,ABCD2,EZH2,PGR,EFNA5,SMAD4,FN1,OPHN1,COL4A2,QKI,PTEN,AR,ID1,SPRY2,RECK,NKX3-1,SERPINB5,TFRC,IGF1,SPP1,BCL2,GSTP1,AGR2,CD44,TNF,HDAC9,GCNT1,DICER1,ITGB3,TMEM100,MYC,ADORA2A,HNF1B,PDLIM5
GO Process	GO:0023051	Regulation of signaling	55	3367	0.36	1.33e-07	9606.ENSP00000161559,9606.ENSP00000162749,9606.ENSP00000221930,9606.ENSP00000223095,9606.ENSP00000225831,9606.ENSP00000239938,9606.ENSP00000248553,9606.ENSP00000252593,9606.ENSP00000252809,9606.ENSP00000256078,9606.ENSP00000261597,9606.ENSP00000263341,9606.ENSP00000264012,9606.ENSP00000264634,9606.ENSP00000264657,9606.ENSP00000265171,9606.ENSP00000266085,9606.ENSP00000301258,9606.ENSP00000301633,…	CEACAM1,TNFRSF1A,TGFB1,SERPINE1,CCL2,EGR1,HSPB1,BST2,GDF15,KRAS,NDC80,IL1B,CDH3,WNT5A,STAT3,EGF,TIMP3,PSCA,BIRC5,INSR,ADORA2B,CXCL8,CTBP2,EZH2,NOS2,EFNA5,KLK5,SMAD4,ESR2,FN1,OPHN1,PTEN,PLAU,AR,SPRY2,RECK,NKX3-1,KLK14,TFRC,IGF1,SPP1,OR51E2,BCL2,GSTP1,AGR2,CD44,TNF,ADAM9,RNF19A,ITGB3,TLE3,TMEM100,MYC,ADORA2A,HNF1B
GO Process	GO:0034097	Response to cytokine	25	804	0.63	1.41e-07	9606.ENSP00000161559,9606.ENSP00000162749,9606.ENSP00000219070,9606.ENSP00000225831,9606.ENSP00000239938,9606.ENSP00000252593,9606.ENSP00000263341,9606.ENSP00000264634,9606.ENSP00000264657,9606.ENSP00000266085,9606.ENSP00000287814,9606.ENSP00000290573,9606.ENSP00000306245,9606.ENSP00000306512,9606.ENSP00000311825,9606.ENSP00000327251,9606.ENSP00000341551,9606.ENSP00000366306,9606.ENSP00000370253,…	CEACAM1,TNFRSF1A,MMP2,CCL2,EGR1,BST2,IL1B,WNT5A,STAT3,TIMP3,TIMP4,HK2,FOS,CXCL8,CTBP2,NOS2,SMAD4,SPRY2,NKX3-1,TFRC,BCL2,CD44,TNF,ADAM9,ABCG4
GO Process	GO:0009966	Regulation of signal transduction	51	2978	0.38	1.49e-07	9606.ENSP00000161559,9606.ENSP00000162749,9606.ENSP00000221930,9606.ENSP00000223095,9606.ENSP00000225831,9606.ENSP00000239938,9606.ENSP00000248553,9606.ENSP00000252593,9606.ENSP00000252809,9606.ENSP00000256078,9606.ENSP00000261597,9606.ENSP00000263341,9606.ENSP00000264012,9606.ENSP00000264634,9606.ENSP00000264657,9606.ENSP00000265171,9606.ENSP00000266085,9606.ENSP00000301258,9606.ENSP00000301633,…	CEACAM1,TNFRSF1A,TGFB1,SERPINE1,CCL2,EGR1,HSPB1,BST2,GDF15,KRAS,NDC80,IL1B,CDH3,WNT5A,STAT3,EGF,TIMP3,PSCA,BIRC5,INSR,ADORA2B,CXCL8,CTBP2,EZH2,KLK5,SMAD4,ESR2,FN1,OPHN1,PTEN,PLAU,AR,SPRY2,RECK,NKX3-1,KLK14,TFRC,IGF1,OR51E2,BCL2,GSTP1,AGR2,CD44,TNF,ADAM9,ITGB3,TLE3,TMEM100,MYC,ADORA2A,HNF1B
GO Process	GO:0042981	Regulation of apoptotic process	34	1462	0.51	1.51e-07	9606.ENSP00000005178,9606.ENSP00000162749,9606.ENSP00000219070,9606.ENSP00000221930,9606.ENSP00000223095,9606.ENSP00000225831,9606.ENSP00000226730,9606.ENSP00000227507,9606.ENSP00000239938,9606.ENSP00000248553,9606.ENSP00000256078,9606.ENSP00000262626,9606.ENSP00000263341,9606.ENSP00000264634,9606.ENSP00000266000,9606.ENSP00000266085,9606.ENSP00000301633,9606.ENSP00000341551,9606.ENSP00000361021,…	PDK4,TNFRSF1A,MMP2,TGFB1,SERPINE1,CCL2,IL2,CCND1,EGR1,HSPB1,KRAS,HPN,IL1B,WNT5A,DAXX,TIMP3,BIRC5,SMAD4,PTEN,PIM1,AR,ID1,SPRY2,NKX3-1,TFRC,IGF1,BCL2,GSTP1,CD44,TNF,SERPINB2,MYC,ADORA2A,HNF1B
GO Process	GO:0045596	Negative regulation of cell differentiation	23	685	0.67	1.70e-07	9606.ENSP00000161559,9606.ENSP00000221930,9606.ENSP00000226730,9606.ENSP00000227507,9606.ENSP00000242159,9606.ENSP00000256078,9606.ENSP00000262626,9606.ENSP00000263341,9606.ENSP00000264634,9606.ENSP00000264657,9606.ENSP00000320147,9606.ENSP00000328777,9606.ENSP00000341551,9606.ENSP00000354995,9606.ENSP00000361021,9606.ENSP00000365280,9606.ENSP00000366306,9606.ENSP00000376637,9606.ENSP00000378517,…	CEACAM1,TGFB1,IL2,CCND1,HOXA7,KRAS,HPN,IL1B,WNT5A,STAT3,EZH2,EFNA5,SMAD4,ABCG1,PTEN,ID1,SPRY2,IGF1,SPP1,TNF,DICER1,ITGB3,MYC
GO Process	GO:0031399	Regulation of protein modification process	35	1560	0.49	1.98e-07	9606.ENSP00000161559,9606.ENSP00000162749,9606.ENSP00000221930,9606.ENSP00000226730,9606.ENSP00000227507,9606.ENSP00000239938,9606.ENSP00000248553,9606.ENSP00000252809,9606.ENSP00000256078,9606.ENSP00000263341,9606.ENSP00000264634,9606.ENSP00000265171,9606.ENSP00000266000,9606.ENSP00000301633,9606.ENSP00000303830,9606.ENSP00000320147,9606.ENSP00000328547,9606.ENSP00000328777,9606.ENSP00000339730,…	CEACAM1,TNFRSF1A,TGFB1,IL2,CCND1,EGR1,HSPB1,GDF15,KRAS,IL1B,WNT5A,EGF,DAXX,BIRC5,INSR,EZH2,DNMT3B,EFNA5,THBS4,SMAD4,FN1,PTEN,PIM1,SPRY2,NKX3-1,TFRC,IGF1,BCL2,GSTP1,CD44,TNF,ADAM9,MACROH2A1,ITGB3,ADORA2A
GO Process	GO:0043066	Negative regulation of apoptotic process	26	891	0.61	2.16e-07	9606.ENSP00000005178,9606.ENSP00000223095,9606.ENSP00000225831,9606.ENSP00000226730,9606.ENSP00000227507,9606.ENSP00000248553,9606.ENSP00000256078,9606.ENSP00000262626,9606.ENSP00000263341,9606.ENSP00000264634,9606.ENSP00000301633,9606.ENSP00000361021,9606.ENSP00000362608,9606.ENSP00000363822,9606.ENSP00000365280,9606.ENSP00000366306,9606.ENSP00000376197,9606.ENSP00000376637,9606.ENSP00000381185,…	PDK4,SERPINE1,CCL2,IL2,CCND1,HSPB1,KRAS,HPN,IL1B,WNT5A,BIRC5,PTEN,PIM1,AR,ID1,SPRY2,TFRC,IGF1,BCL2,GSTP1,CD44,TNF,SERPINB2,MYC,ADORA2A,HNF1B
GO Process	GO:0007167	Enzyme-linked receptor protein signaling pathway	22	641	0.68	2.66e-07	9606.ENSP00000005178,9606.ENSP00000219070,9606.ENSP00000221930,9606.ENSP00000239938,9606.ENSP00000248553,9606.ENSP00000252809,9606.ENSP00000264634,9606.ENSP00000264657,9606.ENSP00000265171,9606.ENSP00000297293,9606.ENSP00000303830,9606.ENSP00000306245,9606.ENSP00000328777,9606.ENSP00000341551,9606.ENSP00000353654,9606.ENSP00000363822,9606.ENSP00000365280,9606.ENSP00000366306,9606.ENSP00000376637,…	PDK4,MMP2,TGFB1,EGR1,HSPB1,GDF15,WNT5A,STAT3,EGF,LMTK2,INSR,FOS,EFNA5,SMAD4,COL4A2,AR,ID1,SPRY2,IGF1,ADAM9,ITGB3,TMEM100
GO Process	GO:0043085	Positive regulation of catalytic activity	30	1191	0.54	2.83e-07	9606.ENSP00000221930,9606.ENSP00000225831,9606.ENSP00000226730,9606.ENSP00000227507,9606.ENSP00000239938,9606.ENSP00000241356,9606.ENSP00000263341,9606.ENSP00000264012,9606.ENSP00000264634,9606.ENSP00000264657,9606.ENSP00000265171,9606.ENSP00000266000,9606.ENSP00000297293,9606.ENSP00000303830,9606.ENSP00000304501,9606.ENSP00000320147,9606.ENSP00000327251,9606.ENSP00000328777,9606.ENSP00000346839,…	TGFB1,CCL2,IL2,CCND1,EGR1,ADORA3,IL1B,CDH3,WNT5A,STAT3,EGF,DAXX,LMTK2,INSR,ADORA2B,EZH2,NOS2,EFNA5,FN1,PTEN,PIM1,SPRY2,NKX3-1,IGF1,BCL2,CD44,TNF,ADAM9,ITGB3,MYC
GO Process	GO:0044093	Positive regulation of molecular function	35	1587	0.49	2.98e-07	9606.ENSP00000221930,9606.ENSP00000225831,9606.ENSP00000226730,9606.ENSP00000227507,9606.ENSP00000239938,9606.ENSP00000241356,9606.ENSP00000263341,9606.ENSP00000264012,9606.ENSP00000264634,9606.ENSP00000264657,9606.ENSP00000265171,9606.ENSP00000266000,9606.ENSP00000297293,9606.ENSP00000303830,9606.ENSP00000304501,9606.ENSP00000311825,9606.ENSP00000320147,9606.ENSP00000327251,9606.ENSP00000328777,…	TGFB1,CCL2,IL2,CCND1,EGR1,ADORA3,IL1B,CDH3,WNT5A,STAT3,EGF,DAXX,LMTK2,INSR,ADORA2B,CTBP2,EZH2,NOS2,EFNA5,ESR2,FN1,PTEN,PIM1,AR,SPRY2,NKX3-1,TFRC,IGF1,BCL2,CD44,TNF,ADAM9,ITGB3,ABCB1,MYC
GO Process	GO:0051347	Positive regulation of transferase activity	21	586	0.7	3.01e-07	9606.ENSP00000221930,9606.ENSP00000226730,9606.ENSP00000227507,9606.ENSP00000239938,9606.ENSP00000263341,9606.ENSP00000264634,9606.ENSP00000265171,9606.ENSP00000266000,9606.ENSP00000297293,9606.ENSP00000303830,9606.ENSP00000320147,9606.ENSP00000328777,9606.ENSP00000361021,9606.ENSP00000362608,9606.ENSP00000366306,9606.ENSP00000376637,9606.ENSP00000398632,9606.ENSP00000398698,9606.ENSP00000419446,…	TGFB1,IL2,CCND1,EGR1,IL1B,WNT5A,EGF,DAXX,LMTK2,INSR,EZH2,EFNA5,PTEN,PIM1,SPRY2,IGF1,CD44,TNF,ADAM9,ITGB3,MYC
GO Process	GO:0008283	Cell population proliferation	23	712	0.65	3.22e-07	9606.ENSP00000161559,9606.ENSP00000221930,9606.ENSP00000226730,9606.ENSP00000227507,9606.ENSP00000239938,9606.ENSP00000256078,9606.ENSP00000264634,9606.ENSP00000264657,9606.ENSP00000265171,9606.ENSP00000291527,9606.ENSP00000298556,9606.ENSP00000302530,9606.ENSP00000341551,9606.ENSP00000361021,9606.ENSP00000363822,9606.ENSP00000370253,9606.ENSP00000376637,9606.ENSP00000380153,9606.ENSP00000381185,…	CEACAM1,TGFB1,IL2,CCND1,EGR1,KRAS,WNT5A,STAT3,EGF,TFF1,HPRT1,BUB1,SMAD4,PTEN,AR,NKX3-1,IGF1,OR51E2,BCL2,GSTP1,TNF,ABCB1,HNF1B
GO Process	GO:0051338	Regulation of transferase activity	26	912	0.6	3.25e-07	9606.ENSP00000161559,9606.ENSP00000221930,9606.ENSP00000226730,9606.ENSP00000227507,9606.ENSP00000239938,9606.ENSP00000248553,9606.ENSP00000263341,9606.ENSP00000264634,9606.ENSP00000265171,9606.ENSP00000266000,9606.ENSP00000297293,9606.ENSP00000303830,9606.ENSP00000320147,9606.ENSP00000328777,9606.ENSP00000361021,9606.ENSP00000362608,9606.ENSP00000366306,9606.ENSP00000376637,9606.ENSP00000381607,…	CEACAM1,TGFB1,IL2,CCND1,EGR1,HSPB1,IL1B,WNT5A,EGF,DAXX,LMTK2,INSR,EZH2,EFNA5,PTEN,PIM1,SPRY2,IGF1,GSTP1,CD44,TNF,ADAM9,MACROH2A1,ITGB3,MYC,ADORA2A
GO Process	GO:0003008	System process	40	2029	0.44	3.60e-07	9606.ENSP00000161559,9606.ENSP00000205557,9606.ENSP00000216361,9606.ENSP00000219070,9606.ENSP00000221930,9606.ENSP00000225831,9606.ENSP00000246186,9606.ENSP00000256078,9606.ENSP00000261200,9606.ENSP00000262626,9606.ENSP00000263341,9606.ENSP00000264012,9606.ENSP00000266085,9606.ENSP00000275300,9606.ENSP00000291527,9606.ENSP00000301633,9606.ENSP00000303830,9606.ENSP00000304283,9606.ENSP00000304501,…	CEACAM1,ABCC6,COCH,MMP2,TGFB1,CCL2,MMP24,KRAS,ABCC9,HPN,IL1B,CDH3,TIMP3,SLC22A3,TFF1,BIRC5,INSR,RAC3,ADORA2B,FOS,KLK2,KLK3,EZH2,TRPM8,NOS2,PTEN,AR,SPRY2,TFRC,IGF1,OR51E2,OR51E1,BCL2,NEDD4L,TNF,ABCB1,ADORA2A,PDLIM5,ABCC4,ABCG2
GO Process	GO:0048585	Negative regulation of response to stimulus	35	1612	0.48	4.20e-07	9606.ENSP00000161559,9606.ENSP00000162749,9606.ENSP00000221930,9606.ENSP00000223095,9606.ENSP00000225831,9606.ENSP00000226730,9606.ENSP00000239938,9606.ENSP00000248553,9606.ENSP00000252809,9606.ENSP00000263341,9606.ENSP00000264634,9606.ENSP00000266085,9606.ENSP00000301258,9606.ENSP00000306512,9606.ENSP00000320147,9606.ENSP00000341551,9606.ENSP00000361021,9606.ENSP00000361850,9606.ENSP00000363822,…	CEACAM1,TNFRSF1A,TGFB1,SERPINE1,CCL2,IL2,EGR1,HSPB1,GDF15,IL1B,WNT5A,TIMP3,PSCA,CXCL8,EZH2,SMAD4,PTEN,PLAU,AR,SPRY2,MMP26,NKX3-1,KLK14,IGF1,SPP1,BCL2,GSTP1,CD44,TNF,SERPINB2,MACROH2A1,TLE3,MYC,ADORA2A,CD59
GO Process	GO:1902533	Positive regulation of intracellular signal transduction	27	997	0.57	4.37e-07	9606.ENSP00000162749,9606.ENSP00000221930,9606.ENSP00000225831,9606.ENSP00000252593,9606.ENSP00000252809,9606.ENSP00000256078,9606.ENSP00000261597,9606.ENSP00000263341,9606.ENSP00000264634,9606.ENSP00000265171,9606.ENSP00000301633,9606.ENSP00000303830,9606.ENSP00000304501,9606.ENSP00000320147,9606.ENSP00000346839,9606.ENSP00000361021,9606.ENSP00000363822,9606.ENSP00000366306,9606.ENSP00000370253,…	TNFRSF1A,TGFB1,CCL2,BST2,GDF15,KRAS,NDC80,IL1B,WNT5A,EGF,BIRC5,INSR,ADORA2B,EZH2,FN1,PTEN,AR,SPRY2,NKX3-1,TFRC,IGF1,OR51E2,CD44,TNF,ADAM9,ITGB3,MYC
GO Process	GO:0045859	Regulation of protein kinase activity	22	663	0.66	4.42e-07	9606.ENSP00000161559,9606.ENSP00000221930,9606.ENSP00000227507,9606.ENSP00000239938,9606.ENSP00000248553,9606.ENSP00000263341,9606.ENSP00000264634,9606.ENSP00000265171,9606.ENSP00000266000,9606.ENSP00000303830,9606.ENSP00000320147,9606.ENSP00000328777,9606.ENSP00000361021,9606.ENSP00000362608,9606.ENSP00000366306,9606.ENSP00000376637,9606.ENSP00000381607,9606.ENSP00000398698,9606.ENSP00000419446,…	CEACAM1,TGFB1,CCND1,EGR1,HSPB1,IL1B,WNT5A,EGF,DAXX,INSR,EZH2,EFNA5,PTEN,PIM1,SPRY2,IGF1,GSTP1,TNF,ADAM9,MACROH2A1,ITGB3,ADORA2A
GO Process	GO:0040008	Regulation of growth	22	671	0.66	5.43e-07	9606.ENSP00000161559,9606.ENSP00000221930,9606.ENSP00000226730,9606.ENSP00000252593,9606.ENSP00000252809,9606.ENSP00000262626,9606.ENSP00000264634,9606.ENSP00000264657,9606.ENSP00000303830,9606.ENSP00000328777,9606.ENSP00000341551,9606.ENSP00000343925,9606.ENSP00000346839,9606.ENSP00000361021,9606.ENSP00000362608,9606.ENSP00000363822,9606.ENSP00000376637,9606.ENSP00000378517,9606.ENSP00000381185,…	CEACAM1,TGFB1,IL2,BST2,GDF15,HPN,WNT5A,STAT3,INSR,EFNA5,SMAD4,ESR2,FN1,PTEN,PIM1,AR,IGF1,SPP1,BCL2,NEDD4L,AGR2,HNF1B
GO Process	GO:0003013	Circulatory system process	19	493	0.73	5.57e-07	9606.ENSP00000161559,9606.ENSP00000219070,9606.ENSP00000221930,9606.ENSP00000261200,9606.ENSP00000275300,9606.ENSP00000303830,9606.ENSP00000304501,9606.ENSP00000313581,9606.ENSP00000314151,9606.ENSP00000327251,9606.ENSP00000363822,9606.ENSP00000376197,9606.ENSP00000380153,9606.ENSP00000383199,9606.ENSP00000398698,9606.ENSP00000478255,9606.ENSP00000480012,9606.ENSP00000494609,9606.ENSP00000498246	CEACAM1,MMP2,TGFB1,ABCC9,SLC22A3,INSR,ADORA2B,KLK2,KLK3,NOS2,AR,TFRC,OR51E2,NEDD4L,TNF,ABCB1,ADORA2A,ABCC4,ABCG2
GO Process	GO:0033674	Positive regulation of kinase activity	19	494	0.73	5.71e-07	9606.ENSP00000221930,9606.ENSP00000226730,9606.ENSP00000227507,9606.ENSP00000239938,9606.ENSP00000263341,9606.ENSP00000264634,9606.ENSP00000265171,9606.ENSP00000266000,9606.ENSP00000297293,9606.ENSP00000303830,9606.ENSP00000320147,9606.ENSP00000328777,9606.ENSP00000362608,9606.ENSP00000366306,9606.ENSP00000376637,9606.ENSP00000398632,9606.ENSP00000398698,9606.ENSP00000419446,9606.ENSP00000452786	TGFB1,IL2,CCND1,EGR1,IL1B,WNT5A,EGF,DAXX,LMTK2,INSR,EZH2,EFNA5,PIM1,SPRY2,IGF1,CD44,TNF,ADAM9,ITGB3
GO Process	GO:1902531	Regulation of intracellular signal transduction	36	1726	0.46	6.39e-07	9606.ENSP00000161559,9606.ENSP00000162749,9606.ENSP00000221930,9606.ENSP00000225831,9606.ENSP00000248553,9606.ENSP00000252593,9606.ENSP00000252809,9606.ENSP00000256078,9606.ENSP00000261597,9606.ENSP00000263341,9606.ENSP00000264634,9606.ENSP00000265171,9606.ENSP00000266085,9606.ENSP00000301258,9606.ENSP00000301633,9606.ENSP00000303830,9606.ENSP00000304501,9606.ENSP00000320147,9606.ENSP00000341551,…	CEACAM1,TNFRSF1A,TGFB1,CCL2,HSPB1,BST2,GDF15,KRAS,NDC80,IL1B,WNT5A,EGF,TIMP3,PSCA,BIRC5,INSR,ADORA2B,EZH2,SMAD4,FN1,OPHN1,PTEN,AR,SPRY2,NKX3-1,TFRC,IGF1,OR51E2,BCL2,GSTP1,CD44,TNF,ADAM9,ITGB3,TMEM100,MYC
GO Process	GO:0070848	Response to growth factor	19	503	0.72	7.46e-07	9606.ENSP00000221930,9606.ENSP00000225831,9606.ENSP00000239938,9606.ENSP00000248553,9606.ENSP00000252809,9606.ENSP00000264634,9606.ENSP00000264657,9606.ENSP00000303830,9606.ENSP00000306245,9606.ENSP00000306512,9606.ENSP00000341551,9606.ENSP00000353654,9606.ENSP00000365280,9606.ENSP00000366306,9606.ENSP00000398632,9606.ENSP00000419446,9606.ENSP00000452786,9606.ENSP00000465638,9606.ENSP00000478887	TGFB1,CCL2,EGR1,HSPB1,GDF15,WNT5A,STAT3,INSR,FOS,CXCL8,SMAD4,COL4A2,ID1,SPRY2,CD44,ADAM9,ITGB3,TMEM100,MYC
GO Process	GO:0071407	Cellular response to organic cyclic compound	19	508	0.72	8.64e-07	9606.ENSP00000219070,9606.ENSP00000221930,9606.ENSP00000225831,9606.ENSP00000239938,9606.ENSP00000263341,9606.ENSP00000264709,9606.ENSP00000266000,9606.ENSP00000320147,9606.ENSP00000325120,9606.ENSP00000328777,9606.ENSP00000343925,9606.ENSP00000362608,9606.ENSP00000363822,9606.ENSP00000365280,9606.ENSP00000370253,9606.ENSP00000378517,9606.ENSP00000380033,9606.ENSP00000380153,9606.ENSP00000398698	MMP2,TGFB1,CCL2,EGR1,IL1B,DNMT3A,DAXX,EZH2,PGR,EFNA5,ESR2,PIM1,AR,ID1,NKX3-1,SPP1,DDX17,OR51E2,TNF
GO Process	GO:0006950	Response to stress	53	3358	0.34	8.78e-07	9606.ENSP00000005178,9606.ENSP00000161559,9606.ENSP00000162749,9606.ENSP00000216361,9606.ENSP00000219070,9606.ENSP00000221930,9606.ENSP00000223095,9606.ENSP00000225831,9606.ENSP00000227507,9606.ENSP00000239938,9606.ENSP00000241356,9606.ENSP00000248553,9606.ENSP00000252593,9606.ENSP00000261200,9606.ENSP00000263341,9606.ENSP00000264012,9606.ENSP00000264634,9606.ENSP00000264657,9606.ENSP00000264709,…	PDK4,CEACAM1,TNFRSF1A,COCH,MMP2,TGFB1,SERPINE1,CCL2,CCND1,EGR1,ADORA3,HSPB1,BST2,ABCC9,IL1B,CDH3,WNT5A,STAT3,DNMT3A,DAXX,HK2,TFF1,FOS,CXCL8,GSTM1,EZH2,TRPM8,NOS2,MMP25,THBS4,SMAD4,FN1,PSMB5,PTEN,PLAU,CA9,NKX3-1,TFRC,IGF1,SPP1,DDX17,BCL2,GSTP1,CD44,TNF,SERPINB2,LAMP2,HDAC9,ADAM9,ITGB3,MYC,ADORA2A,CD59
GO Process	GO:0001775	Cell activation	22	693	0.64	9.07e-07	9606.ENSP00000221930,9606.ENSP00000226730,9606.ENSP00000239938,9606.ENSP00000248553,9606.ENSP00000252593,9606.ENSP00000263341,9606.ENSP00000264657,9606.ENSP00000298556,9606.ENSP00000304501,9606.ENSP00000306512,9606.ENSP00000320147,9606.ENSP00000341551,9606.ENSP00000346839,9606.ENSP00000361021,9606.ENSP00000376637,9606.ENSP00000381185,9606.ENSP00000398632,9606.ENSP00000398698,9606.ENSP00000408617,…	TGFB1,IL2,EGR1,HSPB1,BST2,IL1B,STAT3,HPRT1,ADORA2B,CXCL8,EZH2,SMAD4,FN1,PTEN,IGF1,BCL2,CD44,TNF,HDAC9,ADAM9,ITGB3,ADORA2A
GO Process	GO:0070372	Regulation of ERK1 and ERK2 cascade	15	299	0.84	9.07e-07	9606.ENSP00000161559,9606.ENSP00000221930,9606.ENSP00000225831,9606.ENSP00000263341,9606.ENSP00000266085,9606.ENSP00000301258,9606.ENSP00000341551,9606.ENSP00000346839,9606.ENSP00000361021,9606.ENSP00000366306,9606.ENSP00000376637,9606.ENSP00000381607,9606.ENSP00000398632,9606.ENSP00000398698,9606.ENSP00000452786	CEACAM1,TGFB1,CCL2,IL1B,TIMP3,PSCA,SMAD4,FN1,PTEN,SPRY2,IGF1,GSTP1,CD44,TNF,ITGB3
GO Process	GO:0010468	Regulation of gene expression	67	4899	0.28	9.55e-07	9606.ENSP00000161559,9606.ENSP00000162749,9606.ENSP00000221930,9606.ENSP00000223095,9606.ENSP00000226730,9606.ENSP00000227507,9606.ENSP00000239938,9606.ENSP00000241356,9606.ENSP00000241463,9606.ENSP00000242159,9606.ENSP00000243108,9606.ENSP00000248553,9606.ENSP00000252593,9606.ENSP00000256078,9606.ENSP00000262626,9606.ENSP00000263209,9606.ENSP00000263341,9606.ENSP00000264012,9606.ENSP00000264634,…	CEACAM1,TNFRSF1A,TGFB1,SERPINE1,IL2,CCND1,EGR1,ADORA3,RASL11A,HOXA7,HOXC6,HSPB1,BST2,KRAS,HPN,DGCR8,IL1B,CDH3,WNT5A,STAT3,DNMT3A,EGF,DAXX,BIRC5,INSR,ADORA2B,FOS,CXCL8,ABCD2,CTBP2,KLK3,EZH2,PGR,NOS2,DNMT3B,KLK5,EIF4EBP1,SMAD4,ESR2,FN1,QKI,PTEN,PLAU,PIM1,AR,ID1,SPRY2,NKX3-1,TFRC,IGF1,SPP1,DDX17,BCL2,GSTP1,AGR2,TNF,HDAC9,ERG,ZNF154,MACROH2A1,DICER1,ITGB3,TLE3,MYC,ADORA2A,HNF1B,ABCG4
GO Process	GO:0010629	Negative regulation of gene expression	25	899	0.59	9.96e-07	9606.ENSP00000161559,9606.ENSP00000221930,9606.ENSP00000223095,9606.ENSP00000252593,9606.ENSP00000263209,9606.ENSP00000264012,9606.ENSP00000264657,9606.ENSP00000264709,9606.ENSP00000266000,9606.ENSP00000306512,9606.ENSP00000310688,9606.ENSP00000320147,9606.ENSP00000325120,9606.ENSP00000327251,9606.ENSP00000340691,9606.ENSP00000346839,9606.ENSP00000361850,9606.ENSP00000370253,9606.ENSP00000376637,…	CEACAM1,TGFB1,SERPINE1,BST2,DGCR8,CDH3,STAT3,DNMT3A,DAXX,CXCL8,ABCD2,EZH2,PGR,NOS2,EIF4EBP1,FN1,PLAU,NKX3-1,IGF1,DDX17,GSTP1,TNF,HDAC9,MACROH2A1,DICER1
GO Process	GO:0043491	Protein kinase B signaling	8	53	1.32	1.35e-06	9606.ENSP00000221930,9606.ENSP00000225831,9606.ENSP00000263341,9606.ENSP00000361021,9606.ENSP00000370253,9606.ENSP00000376637,9606.ENSP00000398698,9606.ENSP00000465638	TGFB1,CCL2,IL1B,PTEN,NKX3-1,IGF1,TNF,TMEM100
GO Process	GO:0000165	MAPK cascade	13	219	0.92	1.40e-06	9606.ENSP00000221930,9606.ENSP00000225831,9606.ENSP00000256078,9606.ENSP00000263341,9606.ENSP00000264634,9606.ENSP00000265171,9606.ENSP00000266000,9606.ENSP00000341551,9606.ENSP00000363822,9606.ENSP00000366306,9606.ENSP00000376637,9606.ENSP00000398698,9606.ENSP00000478887	TGFB1,CCL2,KRAS,IL1B,WNT5A,EGF,DAXX,SMAD4,AR,SPRY2,IGF1,TNF,MYC
GO Process	GO:0044092	Negative regulation of molecular function	28	1143	0.53	1.61e-06	9606.ENSP00000161559,9606.ENSP00000223095,9606.ENSP00000237696,9606.ENSP00000241356,9606.ENSP00000248553,9606.ENSP00000252593,9606.ENSP00000263341,9606.ENSP00000266085,9606.ENSP00000287814,9606.ENSP00000297293,9606.ENSP00000301633,9606.ENSP00000320147,9606.ENSP00000343925,9606.ENSP00000361021,9606.ENSP00000362608,9606.ENSP00000365280,9606.ENSP00000366306,9606.ENSP00000367202,9606.ENSP00000372221,…	CEACAM1,SERPINE1,RARRES1,ADORA3,HSPB1,BST2,IL1B,TIMP3,TIMP4,LMTK2,BIRC5,EZH2,ESR2,PTEN,PIM1,ID1,SPRY2,RECK,SERPINB5,GSTP1,NEDD4L,CD44,TNF,SERPINB2,HDAC9,MACROH2A1,ITGB3,ADORA2A
GO Process	GO:0071363	Cellular response to growth factor stimulus	18	473	0.72	1.61e-06	9606.ENSP00000221930,9606.ENSP00000225831,9606.ENSP00000239938,9606.ENSP00000248553,9606.ENSP00000252809,9606.ENSP00000264634,9606.ENSP00000264657,9606.ENSP00000303830,9606.ENSP00000306245,9606.ENSP00000306512,9606.ENSP00000341551,9606.ENSP00000353654,9606.ENSP00000365280,9606.ENSP00000366306,9606.ENSP00000398632,9606.ENSP00000419446,9606.ENSP00000452786,9606.ENSP00000465638	TGFB1,CCL2,EGR1,HSPB1,GDF15,WNT5A,STAT3,INSR,FOS,CXCL8,SMAD4,COL4A2,ID1,SPRY2,CD44,ADAM9,ITGB3,TMEM100
GO Process	GO:0031323	Regulation of cellular metabolic process	73	5681	0.25	1.68e-06	9606.ENSP00000005178,9606.ENSP00000161559,9606.ENSP00000162749,9606.ENSP00000221930,9606.ENSP00000226730,9606.ENSP00000227507,9606.ENSP00000239938,9606.ENSP00000241356,9606.ENSP00000241463,9606.ENSP00000242159,9606.ENSP00000243108,9606.ENSP00000248553,9606.ENSP00000252809,9606.ENSP00000256078,9606.ENSP00000262626,9606.ENSP00000263341,9606.ENSP00000264012,9606.ENSP00000264634,9606.ENSP00000264657,…	PDK4,CEACAM1,TNFRSF1A,TGFB1,IL2,CCND1,EGR1,ADORA3,RASL11A,HOXA7,HOXC6,HSPB1,GDF15,KRAS,HPN,IL1B,CDH3,WNT5A,STAT3,DNMT3A,EGF,DAXX,TIMP3,TIMP4,HK2,LMTK2,HPRT1,BIRC5,INSR,ADORA2B,FOS,CXCL8,ABCD2,CTBP2,EZH2,PGR,NOS2,DNMT3B,EFNA5,THBS4,EIF4EBP1,SMAD4,ESR2,FN1,ABCG1,QKI,PTEN,PIM1,AR,ID1,SPRY2,NKX3-1,TFRC,IGF1,SPP1,DDX17,BCL2,GSTP1,CD44,TNF,HDAC9,ERG,ADAM9,ZNF154,MACROH2A1,RNF19A,DICER1,ITGB3,TLE3,MYC,A…
GO Process	GO:0048732	Gland development	17	419	0.75	1.68e-06	9606.ENSP00000219070,9606.ENSP00000221930,9606.ENSP00000227507,9606.ENSP00000264634,9606.ENSP00000265171,9606.ENSP00000290573,9606.ENSP00000303830,9606.ENSP00000320147,9606.ENSP00000325120,9606.ENSP00000341551,9606.ENSP00000361021,9606.ENSP00000363822,9606.ENSP00000370253,9606.ENSP00000372221,9606.ENSP00000381185,9606.ENSP00000398698,9606.ENSP00000480291	MMP2,TGFB1,CCND1,WNT5A,EGF,HK2,INSR,EZH2,PGR,SMAD4,PTEN,AR,NKX3-1,SERPINB5,BCL2,TNF,HNF1B
GO Process	GO:0048638	Regulation of developmental growth	15	321	0.81	2.09e-06	9606.ENSP00000252809,9606.ENSP00000264634,9606.ENSP00000264657,9606.ENSP00000303830,9606.ENSP00000328777,9606.ENSP00000346839,9606.ENSP00000361021,9606.ENSP00000362608,9606.ENSP00000363822,9606.ENSP00000376637,9606.ENSP00000378517,9606.ENSP00000381185,9606.ENSP00000383199,9606.ENSP00000391490,9606.ENSP00000480291	GDF15,WNT5A,STAT3,INSR,EFNA5,FN1,PTEN,PIM1,AR,IGF1,SPP1,BCL2,NEDD4L,AGR2,HNF1B
GO Process	GO:0048646	Anatomical structure formation involved in morphogenesis	25	938	0.57	2.13e-06	9606.ENSP00000161559,9606.ENSP00000219070,9606.ENSP00000219271,9606.ENSP00000221930,9606.ENSP00000223095,9606.ENSP00000225831,9606.ENSP00000242159,9606.ENSP00000264634,9606.ENSP00000265171,9606.ENSP00000278742,9606.ENSP00000306512,9606.ENSP00000337733,9606.ENSP00000341551,9606.ENSP00000346839,9606.ENSP00000347710,9606.ENSP00000353654,9606.ENSP00000361021,9606.ENSP00000363822,9606.ENSP00000365280,…	CEACAM1,MMP2,MMP15,TGFB1,SERPINE1,CCL2,HOXA7,WNT5A,EGF,ST14,CXCL8,KLK5,SMAD4,FN1,OPHN1,COL4A2,PTEN,AR,ID1,RECK,NKX3-1,DICER1,ITGB3,TMEM100,HNF1B
GO Process	GO:0001817	Regulation of cytokine production	22	739	0.62	2.55e-06	9606.ENSP00000161559,9606.ENSP00000221930,9606.ENSP00000223095,9606.ENSP00000226730,9606.ENSP00000239938,9606.ENSP00000248553,9606.ENSP00000252593,9606.ENSP00000263341,9606.ENSP00000264012,9606.ENSP00000264634,9606.ENSP00000264657,9606.ENSP00000304501,9606.ENSP00000310688,9606.ENSP00000320147,9606.ENSP00000327251,9606.ENSP00000341551,9606.ENSP00000346839,9606.ENSP00000376637,9606.ENSP00000381607,…	CEACAM1,TGFB1,SERPINE1,IL2,EGR1,HSPB1,BST2,IL1B,CDH3,WNT5A,STAT3,ADORA2B,ABCD2,EZH2,NOS2,SMAD4,FN1,IGF1,GSTP1,TNF,HDAC9,DICER1
GO Process	GO:0051173	Positive regulation of nitrogen compound metabolic process	50	3166	0.34	2.64e-06	9606.ENSP00000157812,9606.ENSP00000162749,9606.ENSP00000221930,9606.ENSP00000226730,9606.ENSP00000227507,9606.ENSP00000239938,9606.ENSP00000241463,9606.ENSP00000242159,9606.ENSP00000252809,9606.ENSP00000256078,9606.ENSP00000262626,9606.ENSP00000263341,9606.ENSP00000264634,9606.ENSP00000264657,9606.ENSP00000265171,9606.ENSP00000266000,9606.ENSP00000298556,9606.ENSP00000301633,9606.ENSP00000303830,…	PSMC4,TNFRSF1A,TGFB1,IL2,CCND1,EGR1,RASL11A,HOXA7,GDF15,KRAS,HPN,IL1B,WNT5A,STAT3,EGF,DAXX,HPRT1,BIRC5,INSR,ADORA2B,FOS,CTBP2,EZH2,PGR,NOS2,DNMT3B,EFNA5,THBS4,SMAD4,ESR2,FN1,ABCG1,PTEN,PIM1,AR,SPRY2,NKX3-1,TFRC,IGF1,SPP1,DDX17,BCL2,CD44,TNF,ERG,ADAM9,RNF19A,ITGB3,MYC,HNF1B
GO Process	GO:0050794	Regulation of cellular process	111	11025	0.15	3.13e-06	9606.ENSP00000005178,9606.ENSP00000161559,9606.ENSP00000162749,9606.ENSP00000219070,9606.ENSP00000221930,9606.ENSP00000223095,9606.ENSP00000225831,9606.ENSP00000226730,9606.ENSP00000227507,9606.ENSP00000237696,9606.ENSP00000239938,9606.ENSP00000241356,9606.ENSP00000241463,9606.ENSP00000242159,9606.ENSP00000243108,9606.ENSP00000248553,9606.ENSP00000252593,9606.ENSP00000252809,9606.ENSP00000256078,…	PDK4,CEACAM1,TNFRSF1A,MMP2,TGFB1,SERPINE1,CCL2,IL2,CCND1,RARRES1,EGR1,ADORA3,RASL11A,HOXA7,HOXC6,HSPB1,BST2,GDF15,KRAS,ABCC9,NDC80,TSPAN13,HPN,ASPA,DGCR8,IL1B,CDH3,WNT5A,STAT3,DNMT3A,EGF,DAXX,TIMP3,TIMP4,HK2,TFF1,LMTK2,HPRT1,PSCA,BIRC5,BUB1,INSR,RAC3,ADORA2B,FOS,CXCL8,ABCD2,CTBP2,EZH2,TRPM8,PGR,NOS2,DNMT3B,EFNA5,KLK5,THBS4,EIF4EBP1,SMAD4,ESR2,FN1,OPHN1,COL4A2,RAB25,ABCG1,QKI,THBS2,KCNA3,PTEN,PLAU…
GO Process	GO:0009628	Response to abiotic stimulus	27	1107	0.53	3.14e-06	9606.ENSP00000162749,9606.ENSP00000219070,9606.ENSP00000221930,9606.ENSP00000227507,9606.ENSP00000239938,9606.ENSP00000246186,9606.ENSP00000248553,9606.ENSP00000256078,9606.ENSP00000262626,9606.ENSP00000263341,9606.ENSP00000264709,9606.ENSP00000266000,9606.ENSP00000290573,9606.ENSP00000306245,9606.ENSP00000323926,9606.ENSP00000327251,9606.ENSP00000341551,9606.ENSP00000361021,9606.ENSP00000361850,…	TNFRSF1A,MMP2,TGFB1,CCND1,EGR1,MMP24,HSPB1,KRAS,HPN,IL1B,DNMT3A,DAXX,HK2,FOS,TRPM8,NOS2,SMAD4,PTEN,PLAU,CA9,NKX3-1,TFRC,IGF1,BCL2,TNF,ITGB3,MYC
GO Process	GO:0048545	Response to steroid hormone	14	285	0.83	3.38e-06	9606.ENSP00000221930,9606.ENSP00000227507,9606.ENSP00000266000,9606.ENSP00000306245,9606.ENSP00000325120,9606.ENSP00000343925,9606.ENSP00000363822,9606.ENSP00000370253,9606.ENSP00000378517,9606.ENSP00000380033,9606.ENSP00000380153,9606.ENSP00000381185,9606.ENSP00000398698,9606.ENSP00000419446	TGFB1,CCND1,DAXX,FOS,PGR,ESR2,AR,NKX3-1,SPP1,DDX17,OR51E2,BCL2,TNF,ADAM9
GO Process	GO:0009611	Response to wounding	17	444	0.73	3.58e-06	9606.ENSP00000161559,9606.ENSP00000219070,9606.ENSP00000221930,9606.ENSP00000241356,9606.ENSP00000248553,9606.ENSP00000264012,9606.ENSP00000264634,9606.ENSP00000341551,9606.ENSP00000346839,9606.ENSP00000361850,9606.ENSP00000376637,9606.ENSP00000381185,9606.ENSP00000398632,9606.ENSP00000401645,9606.ENSP00000452786,9606.ENSP00000480012,9606.ENSP00000498879	CEACAM1,MMP2,TGFB1,ADORA3,HSPB1,CDH3,WNT5A,SMAD4,FN1,PLAU,IGF1,BCL2,CD44,SERPINB2,ITGB3,ADORA2A,CD59
GO Process	GO:0035556	Intracellular signal transduction	32	1518	0.47	3.77e-06	9606.ENSP00000162749,9606.ENSP00000221930,9606.ENSP00000225831,9606.ENSP00000227507,9606.ENSP00000248553,9606.ENSP00000256078,9606.ENSP00000261597,9606.ENSP00000263341,9606.ENSP00000264634,9606.ENSP00000265171,9606.ENSP00000266000,9606.ENSP00000301633,9606.ENSP00000302530,9606.ENSP00000304283,9606.ENSP00000304501,9606.ENSP00000306512,9606.ENSP00000323926,9606.ENSP00000327251,9606.ENSP00000340691,…	TNFRSF1A,TGFB1,CCL2,CCND1,HSPB1,KRAS,NDC80,IL1B,WNT5A,EGF,DAXX,BIRC5,BUB1,RAC3,ADORA2B,CXCL8,TRPM8,NOS2,EIF4EBP1,SMAD4,PTEN,AR,SPRY2,NKX3-1,TFRC,IGF1,BCL2,TNF,DICER1,SPC24,TMEM100,MYC
GO Process	GO:0001568	Blood vessel development	18	505	0.69	3.89e-06	9606.ENSP00000161559,9606.ENSP00000219070,9606.ENSP00000221930,9606.ENSP00000223095,9606.ENSP00000225831,9606.ENSP00000239938,9606.ENSP00000242159,9606.ENSP00000265171,9606.ENSP00000306512,9606.ENSP00000346839,9606.ENSP00000353654,9606.ENSP00000355094,9606.ENSP00000361021,9606.ENSP00000365280,9606.ENSP00000367202,9606.ENSP00000370253,9606.ENSP00000452786,9606.ENSP00000465638	CEACAM1,MMP2,TGFB1,SERPINE1,CCL2,EGR1,HOXA7,EGF,CXCL8,FN1,COL4A2,QKI,PTEN,ID1,RECK,NKX3-1,ITGB3,TMEM100
GO Process	GO:0072359	Circulatory system development	24	901	0.57	4.06e-06	9606.ENSP00000161559,9606.ENSP00000162749,9606.ENSP00000219070,9606.ENSP00000221930,9606.ENSP00000223095,9606.ENSP00000225831,9606.ENSP00000239938,9606.ENSP00000242159,9606.ENSP00000264634,9606.ENSP00000265171,9606.ENSP00000303830,9606.ENSP00000306512,9606.ENSP00000341551,9606.ENSP00000346839,9606.ENSP00000353654,9606.ENSP00000355094,9606.ENSP00000361021,9606.ENSP00000365280,9606.ENSP00000367202,…	CEACAM1,TNFRSF1A,MMP2,TGFB1,SERPINE1,CCL2,EGR1,HOXA7,WNT5A,EGF,INSR,CXCL8,SMAD4,FN1,COL4A2,QKI,PTEN,ID1,RECK,NKX3-1,HDAC9,ITGB3,TMEM100,PDLIM5
GO Process	GO:1901698	Response to nitrogen compound	26	1058	0.53	4.91e-06	9606.ENSP00000005178,9606.ENSP00000161559,9606.ENSP00000219070,9606.ENSP00000221930,9606.ENSP00000227507,9606.ENSP00000239938,9606.ENSP00000261200,9606.ENSP00000263341,9606.ENSP00000264657,9606.ENSP00000264709,9606.ENSP00000266000,9606.ENSP00000287814,9606.ENSP00000291527,9606.ENSP00000298556,9606.ENSP00000303830,9606.ENSP00000306245,9606.ENSP00000311469,9606.ENSP00000320147,9606.ENSP00000365280,…	PDK4,CEACAM1,MMP2,TGFB1,CCND1,EGR1,ABCC9,IL1B,STAT3,DNMT3A,DAXX,TIMP4,TFF1,HPRT1,INSR,FOS,GSTM1,EZH2,ID1,IGF1,BCL2,TNF,HDAC9,GCNT1,ITGB3,ADORA2A
GO Process	GO:0045787	Positive regulation of cell cycle	15	349	0.78	5.55e-06	9606.ENSP00000221930,9606.ENSP00000227507,9606.ENSP00000261597,9606.ENSP00000263341,9606.ENSP00000264634,9606.ENSP00000265171,9606.ENSP00000301633,9606.ENSP00000303830,9606.ENSP00000320147,9606.ENSP00000340691,9606.ENSP00000362608,9606.ENSP00000370253,9606.ENSP00000376637,9606.ENSP00000398698,9606.ENSP00000423563	TGFB1,CCND1,NDC80,IL1B,WNT5A,EGF,BIRC5,INSR,EZH2,EIF4EBP1,PIM1,NKX3-1,IGF1,TNF,MACROH2A1
GO Process	GO:0048513	Animal organ development	50	3246	0.33	5.55e-06	9606.ENSP00000162749,9606.ENSP00000219070,9606.ENSP00000221930,9606.ENSP00000223095,9606.ENSP00000225831,9606.ENSP00000226730,9606.ENSP00000227507,9606.ENSP00000239938,9606.ENSP00000242159,9606.ENSP00000256078,9606.ENSP00000262626,9606.ENSP00000264012,9606.ENSP00000264634,9606.ENSP00000264657,9606.ENSP00000265171,9606.ENSP00000278742,9606.ENSP00000290573,9606.ENSP00000298556,9606.ENSP00000303830,…	TNFRSF1A,MMP2,TGFB1,SERPINE1,CCL2,IL2,CCND1,EGR1,HOXA7,KRAS,HPN,CDH3,WNT5A,STAT3,EGF,ST14,HK2,HPRT1,INSR,RAC3,FOS,CXCL8,EZH2,PGR,KLK5,SMAD4,FN1,OPHN1,PTEN,AR,ID1,SPRY2,NKX3-1,SERPINB5,TFRC,IGF1,SPP1,DDX17,BCL2,AGR2,CD44,TNF,HDAC9,GCNT1,ADAM9,TLE3,TMEM100,MYC,HNF1B,PDLIM5
GO Process	GO:0009605	Response to external stimulus	41	2355	0.38	5.62e-06	9606.ENSP00000005178,9606.ENSP00000162749,9606.ENSP00000216361,9606.ENSP00000219070,9606.ENSP00000221930,9606.ENSP00000223095,9606.ENSP00000225831,9606.ENSP00000227507,9606.ENSP00000246186,9606.ENSP00000248553,9606.ENSP00000252593,9606.ENSP00000252809,9606.ENSP00000261200,9606.ENSP00000262626,9606.ENSP00000263341,9606.ENSP00000264634,9606.ENSP00000264709,9606.ENSP00000275300,9606.ENSP00000287814,…	PDK4,TNFRSF1A,COCH,MMP2,TGFB1,SERPINE1,CCL2,CCND1,MMP24,HSPB1,BST2,GDF15,ABCC9,HPN,IL1B,WNT5A,DNMT3A,SLC22A3,TIMP4,ADORA2B,FOS,CXCL8,ABCD2,TRPM8,NOS2,EFNA5,SMAD4,OPHN1,PTEN,PLAU,PIM1,TFRC,SPP1,DDX17,BCL2,GSTP1,TNF,LAMP2,ADAM9,ITGB3,ADORA2A
GO Process	GO:0031324	Negative regulation of cellular metabolic process	40	2265	0.39	5.87e-06	9606.ENSP00000161559,9606.ENSP00000221930,9606.ENSP00000226730,9606.ENSP00000227507,9606.ENSP00000239938,9606.ENSP00000242159,9606.ENSP00000248553,9606.ENSP00000263341,9606.ENSP00000264634,9606.ENSP00000264657,9606.ENSP00000264709,9606.ENSP00000266000,9606.ENSP00000266085,9606.ENSP00000287814,9606.ENSP00000290573,9606.ENSP00000301633,9606.ENSP00000310688,9606.ENSP00000311825,9606.ENSP00000320147,…	CEACAM1,TGFB1,IL2,CCND1,EGR1,HOXA7,HSPB1,IL1B,WNT5A,STAT3,DNMT3A,DAXX,TIMP3,TIMP4,HK2,BIRC5,ABCD2,CTBP2,EZH2,DNMT3B,EIF4EBP1,SMAD4,ESR2,PTEN,AR,ID1,SPRY2,NKX3-1,IGF1,BCL2,GSTP1,TNF,HDAC9,MACROH2A1,DICER1,ITGB3,TLE3,MYC,ADORA2A,HNF1B
GO Process	GO:0009887	Animal organ morphogenesis	25	997	0.54	6.15e-06	9606.ENSP00000219070,9606.ENSP00000221930,9606.ENSP00000223095,9606.ENSP00000225831,9606.ENSP00000242159,9606.ENSP00000256078,9606.ENSP00000262626,9606.ENSP00000264634,9606.ENSP00000264657,9606.ENSP00000303830,9606.ENSP00000325120,9606.ENSP00000337733,9606.ENSP00000341551,9606.ENSP00000361021,9606.ENSP00000363822,9606.ENSP00000366306,9606.ENSP00000370253,9606.ENSP00000372221,9606.ENSP00000381185,…	MMP2,TGFB1,SERPINE1,CCL2,HOXA7,KRAS,HPN,WNT5A,STAT3,INSR,PGR,KLK5,SMAD4,PTEN,AR,SPRY2,NKX3-1,SERPINB5,BCL2,TNF,GCNT1,TLE3,TMEM100,MYC,HNF1B
GO Process	GO:0051128	Regulation of cellular component organization	41	2365	0.38	6.19e-06	9606.ENSP00000161559,9606.ENSP00000162749,9606.ENSP00000221930,9606.ENSP00000223095,9606.ENSP00000226730,9606.ENSP00000252593,9606.ENSP00000252809,9606.ENSP00000261597,9606.ENSP00000262626,9606.ENSP00000263341,9606.ENSP00000264634,9606.ENSP00000265171,9606.ENSP00000301633,9606.ENSP00000302530,9606.ENSP00000303830,9606.ENSP00000304283,9606.ENSP00000320147,9606.ENSP00000328777,9606.ENSP00000341551,…	CEACAM1,TNFRSF1A,TGFB1,SERPINE1,IL2,BST2,GDF15,NDC80,HPN,IL1B,WNT5A,EGF,BIRC5,BUB1,INSR,RAC3,EZH2,EFNA5,SMAD4,ESR2,FN1,OPHN1,THBS2,PTEN,AR,ID1,SPRY2,TFRC,IGF1,SPP1,BCL2,NEDD4L,CD44,TNF,LAMP2,ADAM9,MACROH2A1,ITGB3,SPC24,MYC,PDLIM5
GO Process	GO:0045860	Positive regulation of protein kinase activity	16	416	0.73	8.14e-06	9606.ENSP00000221930,9606.ENSP00000227507,9606.ENSP00000239938,9606.ENSP00000263341,9606.ENSP00000264634,9606.ENSP00000265171,9606.ENSP00000266000,9606.ENSP00000303830,9606.ENSP00000320147,9606.ENSP00000328777,9606.ENSP00000362608,9606.ENSP00000366306,9606.ENSP00000376637,9606.ENSP00000398698,9606.ENSP00000419446,9606.ENSP00000452786	TGFB1,CCND1,EGR1,IL1B,WNT5A,EGF,DAXX,INSR,EZH2,EFNA5,PIM1,SPRY2,IGF1,TNF,ADAM9,ITGB3
GO Process	GO:0003018	Vascular process in circulatory system	13	262	0.84	8.79e-06	9606.ENSP00000161559,9606.ENSP00000219070,9606.ENSP00000221930,9606.ENSP00000261200,9606.ENSP00000275300,9606.ENSP00000303830,9606.ENSP00000304501,9606.ENSP00000376197,9606.ENSP00000398698,9606.ENSP00000478255,9606.ENSP00000480012,9606.ENSP00000494609,9606.ENSP00000498246	CEACAM1,MMP2,TGFB1,ABCC9,SLC22A3,INSR,ADORA2B,TFRC,TNF,ABCB1,ADORA2A,ABCC4,ABCG2
GO Process	GO:0048514	Blood vessel morphogenesis	16	419	0.72	8.84e-06	9606.ENSP00000161559,9606.ENSP00000219070,9606.ENSP00000221930,9606.ENSP00000223095,9606.ENSP00000225831,9606.ENSP00000242159,9606.ENSP00000265171,9606.ENSP00000306512,9606.ENSP00000346839,9606.ENSP00000353654,9606.ENSP00000355094,9606.ENSP00000361021,9606.ENSP00000365280,9606.ENSP00000367202,9606.ENSP00000452786,9606.ENSP00000465638	CEACAM1,MMP2,TGFB1,SERPINE1,CCL2,HOXA7,EGF,CXCL8,FN1,COL4A2,QKI,PTEN,ID1,RECK,ITGB3,TMEM100
GO Process	GO:0045597	Positive regulation of cell differentiation	23	876	0.56	9.67e-06	9606.ENSP00000161559,9606.ENSP00000221930,9606.ENSP00000223095,9606.ENSP00000226730,9606.ENSP00000256078,9606.ENSP00000263080,9606.ENSP00000263341,9606.ENSP00000264657,9606.ENSP00000304283,9606.ENSP00000306245,9606.ENSP00000320147,9606.ENSP00000328777,9606.ENSP00000341551,9606.ENSP00000346839,9606.ENSP00000362608,9606.ENSP00000363822,9606.ENSP00000376637,9606.ENSP00000381185,9606.ENSP00000398698,…	CEACAM1,TGFB1,SERPINE1,IL2,KRAS,ASPA,IL1B,STAT3,RAC3,FOS,EZH2,EFNA5,SMAD4,FN1,PIM1,AR,IGF1,BCL2,TNF,MACROH2A1,DICER1,ITGB3,TMEM100
GO Process	GO:0007169	Transmembrane receptor protein tyrosine kinase signaling pathway	16	425	0.72	1.05e-05	9606.ENSP00000005178,9606.ENSP00000219070,9606.ENSP00000221930,9606.ENSP00000248553,9606.ENSP00000252809,9606.ENSP00000264634,9606.ENSP00000264657,9606.ENSP00000265171,9606.ENSP00000297293,9606.ENSP00000303830,9606.ENSP00000328777,9606.ENSP00000353654,9606.ENSP00000363822,9606.ENSP00000366306,9606.ENSP00000376637,9606.ENSP00000452786	PDK4,MMP2,TGFB1,HSPB1,GDF15,WNT5A,STAT3,EGF,LMTK2,INSR,EFNA5,COL4A2,AR,SPRY2,IGF1,ITGB3
GO Process	GO:0022612	Gland morphogenesis	9	104	1.08	1.12e-05	9606.ENSP00000219070,9606.ENSP00000221930,9606.ENSP00000264634,9606.ENSP00000325120,9606.ENSP00000363822,9606.ENSP00000370253,9606.ENSP00000372221,9606.ENSP00000381185,9606.ENSP00000398698	MMP2,TGFB1,WNT5A,PGR,AR,NKX3-1,SERPINB5,BCL2,TNF
GO Process	GO:1902895	Positive regulation of miRNA transcription	7	48	1.31	1.16e-05	9606.ENSP00000221930,9606.ENSP00000239938,9606.ENSP00000264657,9606.ENSP00000306245,9606.ENSP00000341551,9606.ENSP00000398698,9606.ENSP00000478887	TGFB1,EGR1,STAT3,FOS,SMAD4,TNF,MYC
GO Process	GO:0010243	Response to organonitrogen compound	24	963	0.54	1.23e-05	9606.ENSP00000005178,9606.ENSP00000161559,9606.ENSP00000219070,9606.ENSP00000221930,9606.ENSP00000227507,9606.ENSP00000239938,9606.ENSP00000261200,9606.ENSP00000263341,9606.ENSP00000264657,9606.ENSP00000264709,9606.ENSP00000287814,9606.ENSP00000291527,9606.ENSP00000298556,9606.ENSP00000303830,9606.ENSP00000306245,9606.ENSP00000320147,9606.ENSP00000365280,9606.ENSP00000376637,9606.ENSP00000381185,…	PDK4,CEACAM1,MMP2,TGFB1,CCND1,EGR1,ABCC9,IL1B,STAT3,DNMT3A,TIMP4,TFF1,HPRT1,INSR,FOS,EZH2,ID1,IGF1,BCL2,TNF,HDAC9,GCNT1,ITGB3,ADORA2A
GO Process	GO:0009889	Regulation of biosynthetic process	58	4205	0.28	1.25e-05	9606.ENSP00000005178,9606.ENSP00000161559,9606.ENSP00000162749,9606.ENSP00000221930,9606.ENSP00000225831,9606.ENSP00000226730,9606.ENSP00000227507,9606.ENSP00000239938,9606.ENSP00000241356,9606.ENSP00000241463,9606.ENSP00000242159,9606.ENSP00000243108,9606.ENSP00000248553,9606.ENSP00000263341,9606.ENSP00000264012,9606.ENSP00000264634,9606.ENSP00000264657,9606.ENSP00000264709,9606.ENSP00000265171,…	PDK4,CEACAM1,TNFRSF1A,TGFB1,CCL2,IL2,CCND1,EGR1,ADORA3,RASL11A,HOXA7,HOXC6,HSPB1,IL1B,CDH3,WNT5A,STAT3,DNMT3A,EGF,DAXX,BIRC5,INSR,ADORA2B,FOS,CXCL8,ABCD2,CTBP2,EZH2,PGR,NOS2,DNMT3B,EIF4EBP1,SMAD4,ESR2,ABCG1,QKI,PTEN,PIM1,AR,ID1,NKX3-1,TFRC,IGF1,SPP1,DDX17,BCL2,GSTP1,TNF,HDAC9,ERG,ZNF154,MACROH2A1,DICER1,TLE3,MYC,ADORA2A,HNF1B,ABCG4
GO Process	GO:0032101	Regulation of response to external stimulus	24	964	0.54	1.25e-05	9606.ENSP00000161559,9606.ENSP00000162749,9606.ENSP00000216361,9606.ENSP00000221930,9606.ENSP00000223095,9606.ENSP00000225831,9606.ENSP00000226730,9606.ENSP00000248553,9606.ENSP00000263341,9606.ENSP00000264634,9606.ENSP00000304501,9606.ENSP00000306512,9606.ENSP00000314151,9606.ENSP00000337733,9606.ENSP00000339730,9606.ENSP00000361021,9606.ENSP00000361850,9606.ENSP00000369753,9606.ENSP00000376637,…	CEACAM1,TNFRSF1A,COCH,TGFB1,SERPINE1,CCL2,IL2,HSPB1,IL1B,WNT5A,ADORA2B,CXCL8,KLK3,KLK5,THBS4,PTEN,PLAU,MMP26,IGF1,SPP1,GSTP1,TNF,SERPINB2,ADORA2A
GO Process	GO:0034103	Regulation of tissue remodeling	8	75	1.17	1.27e-05	9606.ENSP00000005178,9606.ENSP00000161559,9606.ENSP00000221930,9606.ENSP00000226730,9606.ENSP00000339730,9606.ENSP00000376197,9606.ENSP00000378517,9606.ENSP00000452786	PDK4,CEACAM1,TGFB1,IL2,THBS4,TFRC,SPP1,ITGB3
GO Process	GO:0007346	Regulation of mitotic cell cycle	17	493	0.68	1.33e-05	9606.ENSP00000221930,9606.ENSP00000225831,9606.ENSP00000227507,9606.ENSP00000261597,9606.ENSP00000263341,9606.ENSP00000265171,9606.ENSP00000301633,9606.ENSP00000302530,9606.ENSP00000303830,9606.ENSP00000320147,9606.ENSP00000340691,9606.ENSP00000361021,9606.ENSP00000370253,9606.ENSP00000376637,9606.ENSP00000381185,9606.ENSP00000398698,9606.ENSP00000465075	TGFB1,CCL2,CCND1,NDC80,IL1B,EGF,BIRC5,BUB1,INSR,EZH2,EIF4EBP1,PTEN,NKX3-1,IGF1,BCL2,TNF,SPC24
GO Process	GO:0001525	Angiogenesis	14	325	0.78	1.37e-05	9606.ENSP00000161559,9606.ENSP00000219070,9606.ENSP00000223095,9606.ENSP00000225831,9606.ENSP00000242159,9606.ENSP00000265171,9606.ENSP00000306512,9606.ENSP00000346839,9606.ENSP00000353654,9606.ENSP00000361021,9606.ENSP00000365280,9606.ENSP00000367202,9606.ENSP00000452786,9606.ENSP00000465638	CEACAM1,MMP2,SERPINE1,CCL2,HOXA7,EGF,CXCL8,FN1,COL4A2,PTEN,ID1,RECK,ITGB3,TMEM100
GO Process	GO:0051046	Regulation of secretion	19	620	0.63	1.37e-05	9606.ENSP00000161559,9606.ENSP00000162749,9606.ENSP00000221930,9606.ENSP00000241356,9606.ENSP00000263341,9606.ENSP00000265171,9606.ENSP00000301633,9606.ENSP00000304501,9606.ENSP00000327251,9606.ENSP00000328777,9606.ENSP00000341551,9606.ENSP00000354995,9606.ENSP00000370253,9606.ENSP00000376637,9606.ENSP00000378517,9606.ENSP00000380153,9606.ENSP00000398698,9606.ENSP00000419446,9606.ENSP00000480012	CEACAM1,TNFRSF1A,TGFB1,ADORA3,IL1B,EGF,BIRC5,ADORA2B,NOS2,EFNA5,SMAD4,ABCG1,NKX3-1,IGF1,SPP1,OR51E2,TNF,ADAM9,ADORA2A
GO Process	GO:1901652	Response to peptide	16	437	0.71	1.43e-05	9606.ENSP00000005178,9606.ENSP00000161559,9606.ENSP00000219070,9606.ENSP00000221930,9606.ENSP00000239938,9606.ENSP00000264657,9606.ENSP00000287814,9606.ENSP00000291527,9606.ENSP00000303830,9606.ENSP00000306245,9606.ENSP00000365280,9606.ENSP00000376637,9606.ENSP00000398698,9606.ENSP00000408617,9606.ENSP00000415454,9606.ENSP00000452786	PDK4,CEACAM1,MMP2,TGFB1,EGR1,STAT3,TIMP4,TFF1,INSR,FOS,ID1,IGF1,TNF,HDAC9,GCNT1,ITGB3
GO Process	GO:0051783	Regulation of nuclear division	10	145	0.98	1.51e-05	9606.ENSP00000261597,9606.ENSP00000263341,9606.ENSP00000264634,9606.ENSP00000265171,9606.ENSP00000301633,9606.ENSP00000302530,9606.ENSP00000303830,9606.ENSP00000376637,9606.ENSP00000398698,9606.ENSP00000465075	NDC80,IL1B,WNT5A,EGF,BIRC5,BUB1,INSR,IGF1,TNF,SPC24
GO Process	GO:0030198	Extracellular matrix organization	13	278	0.81	1.55e-05	9606.ENSP00000219070,9606.ENSP00000219271,9606.ENSP00000221930,9606.ENSP00000246186,9606.ENSP00000262626,9606.ENSP00000279441,9606.ENSP00000337733,9606.ENSP00000337816,9606.ENSP00000353654,9606.ENSP00000367202,9606.ENSP00000369753,9606.ENSP00000372221,9606.ENSP00000398698	MMP2,MMP15,TGFB1,MMP24,HPN,MMP10,KLK5,MMP25,COL4A2,RECK,MMP26,SERPINB5,TNF
GO Process	GO:1903530	Regulation of secretion by cell	18	564	0.65	1.63e-05	9606.ENSP00000161559,9606.ENSP00000162749,9606.ENSP00000221930,9606.ENSP00000241356,9606.ENSP00000263341,9606.ENSP00000301633,9606.ENSP00000304501,9606.ENSP00000327251,9606.ENSP00000328777,9606.ENSP00000341551,9606.ENSP00000354995,9606.ENSP00000370253,9606.ENSP00000376637,9606.ENSP00000378517,9606.ENSP00000380153,9606.ENSP00000398698,9606.ENSP00000419446,9606.ENSP00000480012	CEACAM1,TNFRSF1A,TGFB1,ADORA3,IL1B,BIRC5,ADORA2B,NOS2,EFNA5,SMAD4,ABCG1,NKX3-1,IGF1,SPP1,OR51E2,TNF,ADAM9,ADORA2A
GO Process	GO:0032102	Negative regulation of response to external stimulus	15	387	0.73	1.72e-05	9606.ENSP00000161559,9606.ENSP00000162749,9606.ENSP00000223095,9606.ENSP00000225831,9606.ENSP00000226730,9606.ENSP00000264634,9606.ENSP00000361021,9606.ENSP00000361850,9606.ENSP00000369753,9606.ENSP00000376637,9606.ENSP00000378517,9606.ENSP00000381607,9606.ENSP00000398698,9606.ENSP00000401645,9606.ENSP00000480012	CEACAM1,TNFRSF1A,SERPINE1,CCL2,IL2,WNT5A,PTEN,PLAU,MMP26,IGF1,SPP1,GSTP1,TNF,SERPINB2,ADORA2A
GO Process	GO:0052547	Regulation of peptidase activity	16	446	0.7	1.80e-05	9606.ENSP00000223095,9606.ENSP00000237696,9606.ENSP00000252593,9606.ENSP00000264657,9606.ENSP00000266085,9606.ENSP00000287814,9606.ENSP00000301633,9606.ENSP00000346839,9606.ENSP00000367202,9606.ENSP00000370253,9606.ENSP00000372221,9606.ENSP00000398632,9606.ENSP00000398698,9606.ENSP00000401645,9606.ENSP00000478887,9606.ENSP00000480012	SERPINE1,RARRES1,BST2,STAT3,TIMP3,TIMP4,BIRC5,FN1,RECK,NKX3-1,SERPINB5,CD44,TNF,SERPINB2,MYC,ADORA2A
GO Process	GO:0043086	Negative regulation of catalytic activity	21	771	0.58	1.85e-05	9606.ENSP00000161559,9606.ENSP00000223095,9606.ENSP00000237696,9606.ENSP00000248553,9606.ENSP00000252593,9606.ENSP00000263341,9606.ENSP00000266085,9606.ENSP00000287814,9606.ENSP00000297293,9606.ENSP00000301633,9606.ENSP00000361021,9606.ENSP00000366306,9606.ENSP00000367202,9606.ENSP00000372221,9606.ENSP00000381607,9606.ENSP00000398632,9606.ENSP00000398698,9606.ENSP00000401645,9606.ENSP00000408617,…	CEACAM1,SERPINE1,RARRES1,HSPB1,BST2,IL1B,TIMP3,TIMP4,LMTK2,BIRC5,PTEN,SPRY2,RECK,SERPINB5,GSTP1,CD44,TNF,SERPINB2,HDAC9,MACROH2A1,ADORA2A
GO Process	GO:0044703	Multi-organism reproductive process	11	190	0.9	1.85e-05	9606.ENSP00000219070,9606.ENSP00000221930,9606.ENSP00000263341,9606.ENSP00000306245,9606.ENSP00000325120,9606.ENSP00000363822,9606.ENSP00000367202,9606.ENSP00000375678,9606.ENSP00000378517,9606.ENSP00000381185,9606.ENSP00000452786	MMP2,TGFB1,IL1B,FOS,PGR,AR,RECK,KLK14,SPP1,BCL2,ITGB3
GO Process	GO:0042060	Wound healing	14	336	0.76	1.89e-05	9606.ENSP00000161559,9606.ENSP00000221930,9606.ENSP00000248553,9606.ENSP00000264012,9606.ENSP00000264634,9606.ENSP00000341551,9606.ENSP00000346839,9606.ENSP00000361850,9606.ENSP00000376637,9606.ENSP00000398632,9606.ENSP00000401645,9606.ENSP00000452786,9606.ENSP00000480012,9606.ENSP00000498879	CEACAM1,TGFB1,HSPB1,CDH3,WNT5A,SMAD4,FN1,PLAU,IGF1,CD44,SERPINB2,ITGB3,ADORA2A,CD59
GO Process	GO:0045861	Negative regulation of proteolysis	14	339	0.76	2.09e-05	9606.ENSP00000223095,9606.ENSP00000237696,9606.ENSP00000252593,9606.ENSP00000266085,9606.ENSP00000287814,9606.ENSP00000301633,9606.ENSP00000347710,9606.ENSP00000361850,9606.ENSP00000367202,9606.ENSP00000372221,9606.ENSP00000398632,9606.ENSP00000398698,9606.ENSP00000401645,9606.ENSP00000480012	SERPINE1,RARRES1,BST2,TIMP3,TIMP4,BIRC5,OPHN1,PLAU,RECK,SERPINB5,CD44,TNF,SERPINB2,ADORA2A
GO Process	GO:0032880	Regulation of protein localization	22	852	0.55	2.19e-05	9606.ENSP00000221930,9606.ENSP00000261597,9606.ENSP00000263341,9606.ENSP00000264634,9606.ENSP00000265171,9606.ENSP00000301633,9606.ENSP00000327251,9606.ENSP00000328777,9606.ENSP00000354995,9606.ENSP00000363822,9606.ENSP00000370253,9606.ENSP00000376197,9606.ENSP00000376637,9606.ENSP00000380153,9606.ENSP00000381185,9606.ENSP00000383199,9606.ENSP00000391490,9606.ENSP00000398698,9606.ENSP00000419446,…	TGFB1,NDC80,IL1B,WNT5A,EGF,BIRC5,NOS2,EFNA5,ABCG1,AR,NKX3-1,TFRC,IGF1,OR51E2,BCL2,NEDD4L,AGR2,TNF,ADAM9,MACROH2A1,ITGB3,ADORA2A
GO Process	GO:0010951	Negative regulation of endopeptidase activity	12	240	0.84	2.23e-05	9606.ENSP00000223095,9606.ENSP00000237696,9606.ENSP00000252593,9606.ENSP00000266085,9606.ENSP00000287814,9606.ENSP00000301633,9606.ENSP00000367202,9606.ENSP00000372221,9606.ENSP00000398632,9606.ENSP00000398698,9606.ENSP00000401645,9606.ENSP00000480012	SERPINE1,RARRES1,BST2,TIMP3,TIMP4,BIRC5,RECK,SERPINB5,CD44,TNF,SERPINB2,ADORA2A
GO Process	GO:0007088	Regulation of mitotic nuclear division	9	118	1.02	2.67e-05	9606.ENSP00000261597,9606.ENSP00000263341,9606.ENSP00000265171,9606.ENSP00000301633,9606.ENSP00000302530,9606.ENSP00000303830,9606.ENSP00000376637,9606.ENSP00000398698,9606.ENSP00000465075	NDC80,IL1B,EGF,BIRC5,BUB1,INSR,IGF1,TNF,SPC24
GO Process	GO:0044706	Multi-multicellular organism process	11	200	0.88	2.88e-05	9606.ENSP00000219070,9606.ENSP00000221930,9606.ENSP00000263341,9606.ENSP00000306245,9606.ENSP00000325120,9606.ENSP00000363822,9606.ENSP00000367202,9606.ENSP00000375678,9606.ENSP00000378517,9606.ENSP00000381185,9606.ENSP00000452786	MMP2,TGFB1,IL1B,FOS,PGR,AR,RECK,KLK14,SPP1,BCL2,ITGB3
GO Process	GO:0051346	Negative regulation of hydrolase activity	14	354	0.74	3.33e-05	9606.ENSP00000223095,9606.ENSP00000237696,9606.ENSP00000252593,9606.ENSP00000266085,9606.ENSP00000287814,9606.ENSP00000301633,9606.ENSP00000366306,9606.ENSP00000367202,9606.ENSP00000372221,9606.ENSP00000398632,9606.ENSP00000398698,9606.ENSP00000401645,9606.ENSP00000408617,9606.ENSP00000480012	SERPINE1,RARRES1,BST2,TIMP3,TIMP4,BIRC5,SPRY2,RECK,SERPINB5,CD44,TNF,SERPINB2,HDAC9,ADORA2A
GO Process	GO:0090068	Positive regulation of cell cycle process	12	251	0.82	3.43e-05	9606.ENSP00000221930,9606.ENSP00000227507,9606.ENSP00000261597,9606.ENSP00000263341,9606.ENSP00000264634,9606.ENSP00000265171,9606.ENSP00000301633,9606.ENSP00000303830,9606.ENSP00000320147,9606.ENSP00000376637,9606.ENSP00000398698,9606.ENSP00000423563	TGFB1,CCND1,NDC80,IL1B,WNT5A,EGF,BIRC5,INSR,EZH2,IGF1,TNF,MACROH2A1
GO Process	GO:0045601	Regulation of endothelial cell differentiation	6	35	1.38	3.48e-05	9606.ENSP00000161559,9606.ENSP00000162749,9606.ENSP00000263341,9606.ENSP00000365280,9606.ENSP00000398698,9606.ENSP00000465638	CEACAM1,TNFRSF1A,IL1B,ID1,TNF,TMEM100
GO Process	GO:0002682	Regulation of immune system process	29	1438	0.45	3.60e-05	9606.ENSP00000161559,9606.ENSP00000216361,9606.ENSP00000221930,9606.ENSP00000223095,9606.ENSP00000225831,9606.ENSP00000226730,9606.ENSP00000242159,9606.ENSP00000252593,9606.ENSP00000263341,9606.ENSP00000264634,9606.ENSP00000264657,9606.ENSP00000304501,9606.ENSP00000306245,9606.ENSP00000306512,9606.ENSP00000314151,9606.ENSP00000327251,9606.ENSP00000337733,9606.ENSP00000339730,9606.ENSP00000346839,…	CEACAM1,COCH,TGFB1,SERPINE1,CCL2,IL2,HOXA7,BST2,IL1B,WNT5A,STAT3,ADORA2B,FOS,CXCL8,KLK3,NOS2,KLK5,THBS4,FN1,PTEN,TFRC,IGF1,BCL2,TNF,GCNT1,ITGB3,MYC,ADORA2A,CD59
GO Process	GO:0052548	Regulation of endopeptidase activity	15	414	0.7	3.61e-05	9606.ENSP00000223095,9606.ENSP00000237696,9606.ENSP00000252593,9606.ENSP00000264657,9606.ENSP00000266085,9606.ENSP00000287814,9606.ENSP00000301633,9606.ENSP00000367202,9606.ENSP00000370253,9606.ENSP00000372221,9606.ENSP00000398632,9606.ENSP00000398698,9606.ENSP00000401645,9606.ENSP00000478887,9606.ENSP00000480012	SERPINE1,RARRES1,BST2,STAT3,TIMP3,TIMP4,BIRC5,RECK,NKX3-1,SERPINB5,CD44,TNF,SERPINB2,MYC,ADORA2A
GO Process	GO:0006954	Inflammatory response	17	538	0.64	3.79e-05	9606.ENSP00000162749,9606.ENSP00000221930,9606.ENSP00000225831,9606.ENSP00000241356,9606.ENSP00000263341,9606.ENSP00000264657,9606.ENSP00000306245,9606.ENSP00000306512,9606.ENSP00000327251,9606.ENSP00000337816,9606.ENSP00000346839,9606.ENSP00000376197,9606.ENSP00000378517,9606.ENSP00000398632,9606.ENSP00000398698,9606.ENSP00000408617,9606.ENSP00000480012	TNFRSF1A,TGFB1,CCL2,ADORA3,IL1B,STAT3,FOS,CXCL8,NOS2,MMP25,FN1,TFRC,SPP1,CD44,TNF,HDAC9,ADORA2A
GO Process	GO:0060341	Regulation of cellular localization	23	963	0.52	4.09e-05	9606.ENSP00000221930,9606.ENSP00000261597,9606.ENSP00000263341,9606.ENSP00000264634,9606.ENSP00000265171,9606.ENSP00000301633,9606.ENSP00000327251,9606.ENSP00000328777,9606.ENSP00000354995,9606.ENSP00000361021,9606.ENSP00000363822,9606.ENSP00000370253,9606.ENSP00000376197,9606.ENSP00000376637,9606.ENSP00000380153,9606.ENSP00000381185,9606.ENSP00000383199,9606.ENSP00000391490,9606.ENSP00000398698,…	TGFB1,NDC80,IL1B,WNT5A,EGF,BIRC5,NOS2,EFNA5,ABCG1,PTEN,AR,NKX3-1,TFRC,IGF1,OR51E2,BCL2,NEDD4L,AGR2,TNF,ADAM9,MACROH2A1,ITGB3,ADORA2A
GO Process	GO:0043410	Positive regulation of MAPK cascade	16	481	0.66	4.34e-05	9606.ENSP00000221930,9606.ENSP00000225831,9606.ENSP00000252809,9606.ENSP00000263341,9606.ENSP00000264634,9606.ENSP00000265171,9606.ENSP00000303830,9606.ENSP00000320147,9606.ENSP00000361021,9606.ENSP00000363822,9606.ENSP00000366306,9606.ENSP00000376637,9606.ENSP00000398632,9606.ENSP00000398698,9606.ENSP00000419446,9606.ENSP00000452786	TGFB1,CCL2,GDF15,IL1B,WNT5A,EGF,INSR,EZH2,PTEN,AR,SPRY2,IGF1,CD44,TNF,ADAM9,ITGB3
GO Process	GO:2001233	Regulation of apoptotic signaling pathway	14	365	0.73	4.55e-05	9606.ENSP00000223095,9606.ENSP00000248553,9606.ENSP00000263341,9606.ENSP00000266085,9606.ENSP00000361021,9606.ENSP00000363822,9606.ENSP00000370253,9606.ENSP00000376637,9606.ENSP00000381185,9606.ENSP00000381607,9606.ENSP00000398632,9606.ENSP00000398698,9606.ENSP00000478887,9606.ENSP00000480012	SERPINE1,HSPB1,IL1B,TIMP3,PTEN,AR,NKX3-1,IGF1,BCL2,GSTP1,CD44,TNF,MYC,ADORA2A
GO Process	GO:0030855	Epithelial cell differentiation	18	617	0.61	5.13e-05	9606.ENSP00000167586,9606.ENSP00000221930,9606.ENSP00000256078,9606.ENSP00000264012,9606.ENSP00000264634,9606.ENSP00000278742,9606.ENSP00000320147,9606.ENSP00000325120,9606.ENSP00000337733,9606.ENSP00000341551,9606.ENSP00000347710,9606.ENSP00000354376,9606.ENSP00000363822,9606.ENSP00000377546,9606.ENSP00000391490,9606.ENSP00000419446,9606.ENSP00000465638,9606.ENSP00000480291	KRT14,TGFB1,KRAS,CDH3,WNT5A,ST14,EZH2,PGR,KLK5,SMAD4,OPHN1,RAB25,AR,KRT15,AGR2,ADAM9,TMEM100,HNF1B
GO Process	GO:0007565	Female pregnancy	10	170	0.91	5.24e-05	9606.ENSP00000219070,9606.ENSP00000221930,9606.ENSP00000263341,9606.ENSP00000306245,9606.ENSP00000325120,9606.ENSP00000363822,9606.ENSP00000367202,9606.ENSP00000378517,9606.ENSP00000381185,9606.ENSP00000452786	MMP2,TGFB1,IL1B,FOS,PGR,AR,RECK,SPP1,BCL2,ITGB3
GO Process	GO:0032870	Cellular response to hormone stimulus	16	489	0.66	5.24e-05	9606.ENSP00000005178,9606.ENSP00000161559,9606.ENSP00000221930,9606.ENSP00000264657,9606.ENSP00000266000,9606.ENSP00000303830,9606.ENSP00000306245,9606.ENSP00000325120,9606.ENSP00000328777,9606.ENSP00000343925,9606.ENSP00000363822,9606.ENSP00000370253,9606.ENSP00000380033,9606.ENSP00000380153,9606.ENSP00000408617,9606.ENSP00000452786	PDK4,CEACAM1,TGFB1,STAT3,DAXX,INSR,FOS,PGR,EFNA5,ESR2,AR,NKX3-1,DDX17,OR51E2,HDAC9,ITGB3
GO Process	GO:0060562	Epithelial tube morphogenesis	13	315	0.76	5.24e-05	9606.ENSP00000221930,9606.ENSP00000256078,9606.ENSP00000264634,9606.ENSP00000265171,9606.ENSP00000278742,9606.ENSP00000325120,9606.ENSP00000341551,9606.ENSP00000363822,9606.ENSP00000366306,9606.ENSP00000370253,9606.ENSP00000381185,9606.ENSP00000478887,9606.ENSP00000480291	TGFB1,KRAS,WNT5A,EGF,ST14,PGR,SMAD4,AR,SPRY2,NKX3-1,BCL2,MYC,HNF1B
GO Process	GO:0051129	Negative regulation of cellular component organization	19	691	0.58	5.72e-05	9606.ENSP00000162749,9606.ENSP00000221930,9606.ENSP00000261597,9606.ENSP00000263341,9606.ENSP00000264634,9606.ENSP00000301633,9606.ENSP00000302530,9606.ENSP00000341551,9606.ENSP00000361021,9606.ENSP00000363822,9606.ENSP00000365280,9606.ENSP00000366306,9606.ENSP00000376197,9606.ENSP00000376637,9606.ENSP00000378517,9606.ENSP00000398698,9606.ENSP00000408411,9606.ENSP00000452786,9606.ENSP00000465075	TNFRSF1A,TGFB1,NDC80,IL1B,WNT5A,BIRC5,BUB1,SMAD4,PTEN,AR,ID1,SPRY2,TFRC,IGF1,SPP1,TNF,LAMP2,ITGB3,SPC24
GO Process	GO:0051050	Positive regulation of transport	22	915	0.52	6.41e-05	9606.ENSP00000221930,9606.ENSP00000223095,9606.ENSP00000225831,9606.ENSP00000263341,9606.ENSP00000264012,9606.ENSP00000264634,9606.ENSP00000265171,9606.ENSP00000303830,9606.ENSP00000304501,9606.ENSP00000341551,9606.ENSP00000354995,9606.ENSP00000370253,9606.ENSP00000376637,9606.ENSP00000378517,9606.ENSP00000380153,9606.ENSP00000383199,9606.ENSP00000398698,9606.ENSP00000419446,9606.ENSP00000467271,…	TGFB1,SERPINE1,CCL2,IL1B,CDH3,WNT5A,EGF,INSR,ADORA2B,SMAD4,ABCG1,NKX3-1,IGF1,SPP1,OR51E2,NEDD4L,TNF,ADAM9,ABCA8,ABCB1,ADORA2A,ABCG4
GO Process	GO:0030574	Collagen catabolic process	6	41	1.31	7.51e-05	9606.ENSP00000219070,9606.ENSP00000219271,9606.ENSP00000246186,9606.ENSP00000279441,9606.ENSP00000337816,9606.ENSP00000369753	MMP2,MMP15,MMP24,MMP10,MMP25,MMP26
GO Process	GO:1901988	Negative regulation of cell cycle phase transition	11	225	0.83	7.95e-05	9606.ENSP00000225831,9606.ENSP00000227507,9606.ENSP00000261597,9606.ENSP00000301633,9606.ENSP00000302530,9606.ENSP00000320147,9606.ENSP00000361021,9606.ENSP00000370253,9606.ENSP00000381185,9606.ENSP00000423563,9606.ENSP00000465075	CCL2,CCND1,NDC80,BIRC5,BUB1,EZH2,PTEN,NKX3-1,BCL2,MACROH2A1,SPC24
GO Process	GO:0071900	Regulation of protein serine/threonine kinase activity	14	386	0.7	8.23e-05	9606.ENSP00000221930,9606.ENSP00000227507,9606.ENSP00000263341,9606.ENSP00000264634,9606.ENSP00000265171,9606.ENSP00000303830,9606.ENSP00000320147,9606.ENSP00000361021,9606.ENSP00000362608,9606.ENSP00000366306,9606.ENSP00000381607,9606.ENSP00000398698,9606.ENSP00000419446,9606.ENSP00000423563	TGFB1,CCND1,IL1B,WNT5A,EGF,INSR,EZH2,PTEN,PIM1,SPRY2,GSTP1,TNF,ADAM9,MACROH2A1
GO Process	GO:0071902	Positive regulation of protein serine/threonine kinase activity	11	226	0.83	8.23e-05	9606.ENSP00000221930,9606.ENSP00000227507,9606.ENSP00000263341,9606.ENSP00000264634,9606.ENSP00000265171,9606.ENSP00000303830,9606.ENSP00000320147,9606.ENSP00000362608,9606.ENSP00000366306,9606.ENSP00000398698,9606.ENSP00000419446	TGFB1,CCND1,IL1B,WNT5A,EGF,INSR,EZH2,PIM1,SPRY2,TNF,ADAM9
GO Process	GO:0062012	Regulation of small molecule metabolic process	13	330	0.74	8.33e-05	9606.ENSP00000005178,9606.ENSP00000161559,9606.ENSP00000239938,9606.ENSP00000263341,9606.ENSP00000264657,9606.ENSP00000303830,9606.ENSP00000304501,9606.ENSP00000310688,9606.ENSP00000327251,9606.ENSP00000354995,9606.ENSP00000376637,9606.ENSP00000398698,9606.ENSP00000481728	PDK4,CEACAM1,EGR1,IL1B,STAT3,INSR,ADORA2B,ABCD2,NOS2,ABCG1,IGF1,TNF,ABCG4
GO Process	GO:0071345	Cellular response to cytokine stimulus	19	711	0.57	8.37e-05	9606.ENSP00000161559,9606.ENSP00000162749,9606.ENSP00000219070,9606.ENSP00000225831,9606.ENSP00000239938,9606.ENSP00000263341,9606.ENSP00000264634,9606.ENSP00000264657,9606.ENSP00000290573,9606.ENSP00000306512,9606.ENSP00000311825,9606.ENSP00000327251,9606.ENSP00000341551,9606.ENSP00000366306,9606.ENSP00000370253,9606.ENSP00000376197,9606.ENSP00000398632,9606.ENSP00000398698,9606.ENSP00000481728	CEACAM1,TNFRSF1A,MMP2,CCL2,EGR1,IL1B,WNT5A,STAT3,HK2,CXCL8,CTBP2,NOS2,SMAD4,SPRY2,NKX3-1,TFRC,CD44,TNF,ABCG4
GO Process	GO:0010721	Negative regulation of cell development	10	181	0.88	8.55e-05	9606.ENSP00000221930,9606.ENSP00000263341,9606.ENSP00000264634,9606.ENSP00000328777,9606.ENSP00000361021,9606.ENSP00000365280,9606.ENSP00000376637,9606.ENSP00000378517,9606.ENSP00000398698,9606.ENSP00000437256	TGFB1,IL1B,WNT5A,EFNA5,PTEN,ID1,IGF1,SPP1,TNF,DICER1
GO Process	GO:0050680	Negative regulation of epithelial cell proliferation	9	139	0.95	8.59e-05	9606.ENSP00000161559,9606.ENSP00000221930,9606.ENSP00000225831,9606.ENSP00000262626,9606.ENSP00000264634,9606.ENSP00000361021,9606.ENSP00000363822,9606.ENSP00000370253,9606.ENSP00000398698	CEACAM1,TGFB1,CCL2,HPN,WNT5A,PTEN,AR,NKX3-1,TNF
GO Process	GO:0010632	Regulation of epithelial cell migration	11	229	0.82	9.07e-05	9606.ENSP00000161559,9606.ENSP00000221930,9606.ENSP00000248553,9606.ENSP00000264634,9606.ENSP00000265171,9606.ENSP00000354376,9606.ENSP00000361021,9606.ENSP00000398698,9606.ENSP00000408617,9606.ENSP00000419446,9606.ENSP00000452786	CEACAM1,TGFB1,HSPB1,WNT5A,EGF,RAB25,PTEN,TNF,HDAC9,ADAM9,ITGB3
GO Process	GO:0010564	Regulation of cell cycle process	19	716	0.57	9.09e-05	9606.ENSP00000221930,9606.ENSP00000225831,9606.ENSP00000227507,9606.ENSP00000261597,9606.ENSP00000263341,9606.ENSP00000264634,9606.ENSP00000265171,9606.ENSP00000301633,9606.ENSP00000302530,9606.ENSP00000303830,9606.ENSP00000320147,9606.ENSP00000361021,9606.ENSP00000370253,9606.ENSP00000376637,9606.ENSP00000381185,9606.ENSP00000398698,9606.ENSP00000423563,9606.ENSP00000465075,9606.ENSP00000478887	TGFB1,CCL2,CCND1,NDC80,IL1B,WNT5A,EGF,BIRC5,BUB1,INSR,EZH2,PTEN,NKX3-1,IGF1,BCL2,TNF,MACROH2A1,SPC24,MYC
GO Process	GO:0031326	Regulation of cellular biosynthetic process	55	4143	0.27	9.09e-05	9606.ENSP00000005178,9606.ENSP00000161559,9606.ENSP00000162749,9606.ENSP00000221930,9606.ENSP00000226730,9606.ENSP00000227507,9606.ENSP00000239938,9606.ENSP00000241356,9606.ENSP00000241463,9606.ENSP00000242159,9606.ENSP00000243108,9606.ENSP00000248553,9606.ENSP00000263341,9606.ENSP00000264012,9606.ENSP00000264634,9606.ENSP00000264657,9606.ENSP00000264709,9606.ENSP00000265171,9606.ENSP00000266000,…	PDK4,CEACAM1,TNFRSF1A,TGFB1,IL2,CCND1,EGR1,ADORA3,RASL11A,HOXA7,HOXC6,HSPB1,IL1B,CDH3,WNT5A,STAT3,DNMT3A,EGF,DAXX,BIRC5,INSR,ADORA2B,FOS,CXCL8,ABCD2,CTBP2,EZH2,PGR,NOS2,DNMT3B,EIF4EBP1,SMAD4,ESR2,QKI,PTEN,PIM1,AR,ID1,NKX3-1,TFRC,IGF1,SPP1,DDX17,BCL2,TNF,HDAC9,ERG,ZNF154,MACROH2A1,DICER1,TLE3,MYC,ADORA2A,HNF1B,ABCG4
GO Process	GO:0032103	Positive regulation of response to external stimulus	15	453	0.66	9.63e-05	9606.ENSP00000162749,9606.ENSP00000216361,9606.ENSP00000221930,9606.ENSP00000223095,9606.ENSP00000226730,9606.ENSP00000248553,9606.ENSP00000263341,9606.ENSP00000264634,9606.ENSP00000304501,9606.ENSP00000306512,9606.ENSP00000314151,9606.ENSP00000337733,9606.ENSP00000339730,9606.ENSP00000361850,9606.ENSP00000398698	TNFRSF1A,COCH,TGFB1,SERPINE1,IL2,HSPB1,IL1B,WNT5A,ADORA2B,CXCL8,KLK3,KLK5,THBS4,PLAU,TNF
GO Process	GO:0001818	Negative regulation of cytokine production	12	284	0.77	0.00010	9606.ENSP00000161559,9606.ENSP00000221930,9606.ENSP00000252593,9606.ENSP00000264012,9606.ENSP00000310688,9606.ENSP00000320147,9606.ENSP00000346839,9606.ENSP00000376637,9606.ENSP00000381607,9606.ENSP00000398698,9606.ENSP00000408617,9606.ENSP00000437256	CEACAM1,TGFB1,BST2,CDH3,ABCD2,EZH2,FN1,IGF1,GSTP1,TNF,HDAC9,DICER1
GO Process	GO:0043405	Regulation of MAP kinase activity	10	185	0.87	0.00010	9606.ENSP00000221930,9606.ENSP00000263341,9606.ENSP00000264634,9606.ENSP00000265171,9606.ENSP00000303830,9606.ENSP00000320147,9606.ENSP00000366306,9606.ENSP00000381607,9606.ENSP00000398698,9606.ENSP00000419446	TGFB1,IL1B,WNT5A,EGF,INSR,EZH2,SPRY2,GSTP1,TNF,ADAM9
GO Process	GO:0009891	Positive regulation of biosynthetic process	35	2080	0.37	0.00011	9606.ENSP00000162749,9606.ENSP00000221930,9606.ENSP00000225831,9606.ENSP00000226730,9606.ENSP00000239938,9606.ENSP00000241463,9606.ENSP00000242159,9606.ENSP00000263341,9606.ENSP00000264012,9606.ENSP00000264634,9606.ENSP00000264657,9606.ENSP00000265171,9606.ENSP00000266000,9606.ENSP00000303830,9606.ENSP00000304501,9606.ENSP00000306245,9606.ENSP00000306512,9606.ENSP00000310688,9606.ENSP00000311825,…	TNFRSF1A,TGFB1,CCL2,IL2,EGR1,RASL11A,HOXA7,IL1B,CDH3,WNT5A,STAT3,EGF,DAXX,INSR,ADORA2B,FOS,CXCL8,ABCD2,CTBP2,PGR,NOS2,SMAD4,ESR2,ABCG1,PIM1,AR,NKX3-1,IGF1,SPP1,DDX17,TNF,ERG,MYC,HNF1B,ABCG4
GO Process	GO:0010001	Glial cell differentiation	10	188	0.87	0.00011	9606.ENSP00000221930,9606.ENSP00000246186,9606.ENSP00000256078,9606.ENSP00000263080,9606.ENSP00000263341,9606.ENSP00000264657,9606.ENSP00000361021,9606.ENSP00000398698,9606.ENSP00000437256,9606.ENSP00000480012	TGFB1,MMP24,KRAS,ASPA,IL1B,STAT3,PTEN,TNF,DICER1,ADORA2A
GO Process	GO:0010942	Positive regulation of cell death	17	590	0.6	0.00011	9606.ENSP00000162749,9606.ENSP00000219070,9606.ENSP00000221930,9606.ENSP00000225831,9606.ENSP00000239938,9606.ENSP00000264634,9606.ENSP00000264709,9606.ENSP00000266000,9606.ENSP00000266085,9606.ENSP00000306245,9606.ENSP00000327251,9606.ENSP00000341551,9606.ENSP00000361021,9606.ENSP00000370253,9606.ENSP00000398698,9606.ENSP00000478887,9606.ENSP00000480012	TNFRSF1A,MMP2,TGFB1,CCL2,EGR1,WNT5A,DNMT3A,DAXX,TIMP3,FOS,NOS2,SMAD4,PTEN,NKX3-1,TNF,MYC,ADORA2A
GO Process	GO:0040013	Negative regulation of locomotion	13	340	0.72	0.00011	9606.ENSP00000221930,9606.ENSP00000223095,9606.ENSP00000225831,9606.ENSP00000241356,9606.ENSP00000242159,9606.ENSP00000252593,9606.ENSP00000264634,9606.ENSP00000264657,9606.ENSP00000361021,9606.ENSP00000367202,9606.ENSP00000381185,9606.ENSP00000398698,9606.ENSP00000480012	TGFB1,SERPINE1,CCL2,ADORA3,HOXA7,BST2,WNT5A,STAT3,PTEN,RECK,BCL2,TNF,ADORA2A
GO Process	GO:0001655	Urogenital system development	13	347	0.72	0.00013	9606.ENSP00000219070,9606.ENSP00000221930,9606.ENSP00000239938,9606.ENSP00000264634,9606.ENSP00000341551,9606.ENSP00000361021,9606.ENSP00000363822,9606.ENSP00000370253,9606.ENSP00000372221,9606.ENSP00000381185,9606.ENSP00000415454,9606.ENSP00000478887,9606.ENSP00000480291	MMP2,TGFB1,EGR1,WNT5A,SMAD4,PTEN,AR,NKX3-1,SERPINB5,BCL2,GCNT1,MYC,HNF1B
GO Process	GO:0014066	Regulation of phosphatidylinositol 3-kinase signaling	8	109	1.01	0.00013	9606.ENSP00000161559,9606.ENSP00000265171,9606.ENSP00000303830,9606.ENSP00000346839,9606.ENSP00000361021,9606.ENSP00000370253,9606.ENSP00000376637,9606.ENSP00000398698	CEACAM1,EGF,INSR,FN1,PTEN,NKX3-1,IGF1,TNF
GO Process	GO:0062013	Positive regulation of small molecule metabolic process	9	147	0.93	0.00013	9606.ENSP00000263341,9606.ENSP00000303830,9606.ENSP00000304501,9606.ENSP00000310688,9606.ENSP00000327251,9606.ENSP00000354995,9606.ENSP00000376637,9606.ENSP00000398698,9606.ENSP00000481728	IL1B,INSR,ADORA2B,ABCD2,NOS2,ABCG1,IGF1,TNF,ABCG4
GO Process	GO:0080134	Regulation of response to stress	27	1373	0.44	0.00013	9606.ENSP00000161559,9606.ENSP00000162749,9606.ENSP00000216361,9606.ENSP00000223095,9606.ENSP00000226730,9606.ENSP00000248553,9606.ENSP00000263341,9606.ENSP00000264634,9606.ENSP00000304501,9606.ENSP00000314151,9606.ENSP00000337733,9606.ENSP00000361021,9606.ENSP00000361850,9606.ENSP00000369753,9606.ENSP00000370253,9606.ENSP00000376637,9606.ENSP00000378517,9606.ENSP00000381185,9606.ENSP00000381607,…	CEACAM1,TNFRSF1A,COCH,SERPINE1,IL2,HSPB1,IL1B,WNT5A,ADORA2B,KLK3,KLK5,PTEN,PLAU,MMP26,NKX3-1,IGF1,SPP1,BCL2,GSTP1,AGR2,CD44,TNF,SERPINB2,MACROH2A1,ABCB1,MYC,ADORA2A
GO Process	GO:0050731	Positive regulation of peptidyl-tyrosine phosphorylation	10	194	0.85	0.00014	9606.ENSP00000162749,9606.ENSP00000221930,9606.ENSP00000226730,9606.ENSP00000265171,9606.ENSP00000328777,9606.ENSP00000339730,9606.ENSP00000376637,9606.ENSP00000398632,9606.ENSP00000398698,9606.ENSP00000452786	TNFRSF1A,TGFB1,IL2,EGF,EFNA5,THBS4,IGF1,CD44,TNF,ITGB3
GO Process	GO:0051043	Regulation of membrane protein ectodomain proteolysis	5	25	1.44	0.00014	9606.ENSP00000263341,9606.ENSP00000266085,9606.ENSP00000287814,9606.ENSP00000398698,9606.ENSP00000419446	IL1B,TIMP3,TIMP4,TNF,ADAM9
GO Process	GO:0030857	Negative regulation of epithelial cell differentiation	6	48	1.24	0.00015	9606.ENSP00000227507,9606.ENSP00000242159,9606.ENSP00000256078,9606.ENSP00000320147,9606.ENSP00000365280,9606.ENSP00000366306	CCND1,HOXA7,KRAS,EZH2,ID1,SPRY2
GO Process	GO:0043401	Steroid hormone mediated signaling pathway	7	77	1.1	0.00015	9606.ENSP00000266000,9606.ENSP00000325120,9606.ENSP00000343925,9606.ENSP00000363822,9606.ENSP00000370253,9606.ENSP00000380033,9606.ENSP00000380153	DAXX,PGR,ESR2,AR,NKX3-1,DDX17,OR51E2
GO Process	GO:0071222	Cellular response to lipopolysaccharide	10	195	0.85	0.00015	9606.ENSP00000221930,9606.ENSP00000223095,9606.ENSP00000225831,9606.ENSP00000263341,9606.ENSP00000264634,9606.ENSP00000306512,9606.ENSP00000327251,9606.ENSP00000381607,9606.ENSP00000398698,9606.ENSP00000419446	TGFB1,SERPINE1,CCL2,IL1B,WNT5A,CXCL8,NOS2,GSTP1,TNF,ADAM9
GO Process	GO:0071560	Cellular response to transforming growth factor beta stimulus	9	151	0.92	0.00015	9606.ENSP00000221930,9606.ENSP00000252809,9606.ENSP00000264634,9606.ENSP00000264657,9606.ENSP00000306245,9606.ENSP00000341551,9606.ENSP00000353654,9606.ENSP00000365280,9606.ENSP00000419446	TGFB1,GDF15,WNT5A,STAT3,FOS,SMAD4,COL4A2,ID1,ADAM9
GO Process	GO:0016477	Cell migration	21	903	0.51	0.00017	9606.ENSP00000161559,9606.ENSP00000219070,9606.ENSP00000221930,9606.ENSP00000225831,9606.ENSP00000263341,9606.ENSP00000264634,9606.ENSP00000306512,9606.ENSP00000339730,9606.ENSP00000346839,9606.ENSP00000347710,9606.ENSP00000361021,9606.ENSP00000361850,9606.ENSP00000365280,9606.ENSP00000365351,9606.ENSP00000380153,9606.ENSP00000381185,9606.ENSP00000398632,9606.ENSP00000398698,9606.ENSP00000415454,…	CEACAM1,MMP2,TGFB1,CCL2,IL1B,WNT5A,CXCL8,THBS4,FN1,OPHN1,PTEN,PLAU,ID1,ITGBL1,OR51E2,BCL2,CD44,TNF,GCNT1,ADAM9,ITGB3
GO Process	GO:0021782	Glial cell development	8	114	0.99	0.00017	9606.ENSP00000221930,9606.ENSP00000256078,9606.ENSP00000263080,9606.ENSP00000263341,9606.ENSP00000361021,9606.ENSP00000398698,9606.ENSP00000437256,9606.ENSP00000480012	TGFB1,KRAS,ASPA,IL1B,PTEN,TNF,DICER1,ADORA2A
GO Process	GO:0032652	Regulation of interleukin-1 production	8	113	0.99	0.00017	9606.ENSP00000161559,9606.ENSP00000239938,9606.ENSP00000248553,9606.ENSP00000264634,9606.ENSP00000264657,9606.ENSP00000376637,9606.ENSP00000381607,9606.ENSP00000398698	CEACAM1,EGR1,HSPB1,WNT5A,STAT3,IGF1,GSTP1,TNF
GO Process	GO:0042063	Gliogenesis	11	248	0.79	0.00017	9606.ENSP00000221930,9606.ENSP00000225831,9606.ENSP00000246186,9606.ENSP00000256078,9606.ENSP00000263080,9606.ENSP00000263341,9606.ENSP00000264657,9606.ENSP00000361021,9606.ENSP00000398698,9606.ENSP00000437256,9606.ENSP00000480012	TGFB1,CCL2,MMP24,KRAS,ASPA,IL1B,STAT3,PTEN,TNF,DICER1,ADORA2A
GO Process	GO:0042908	Xenobiotic transport	6	49	1.23	0.00017	9606.ENSP00000275300,9606.ENSP00000361608,9606.ENSP00000467271,9606.ENSP00000478255,9606.ENSP00000494609,9606.ENSP00000498246	SLC22A3,ABCC10,ABCA8,ABCB1,ABCC4,ABCG2
GO Process	GO:2001236	Regulation of extrinsic apoptotic signaling pathway	9	153	0.91	0.00017	9606.ENSP00000223095,9606.ENSP00000263341,9606.ENSP00000266085,9606.ENSP00000361021,9606.ENSP00000363822,9606.ENSP00000376637,9606.ENSP00000381185,9606.ENSP00000381607,9606.ENSP00000398698	SERPINE1,IL1B,TIMP3,PTEN,AR,IGF1,BCL2,GSTP1,TNF
GO Process	GO:0045786	Negative regulation of cell cycle	13	359	0.7	0.00018	9606.ENSP00000221930,9606.ENSP00000225831,9606.ENSP00000227507,9606.ENSP00000261597,9606.ENSP00000301633,9606.ENSP00000302530,9606.ENSP00000320147,9606.ENSP00000361021,9606.ENSP00000370253,9606.ENSP00000381185,9606.ENSP00000398698,9606.ENSP00000423563,9606.ENSP00000465075	TGFB1,CCL2,CCND1,NDC80,BIRC5,BUB1,EZH2,PTEN,NKX3-1,BCL2,TNF,MACROH2A1,SPC24
GO Process	GO:0050708	Regulation of protein secretion	11	250	0.79	0.00018	9606.ENSP00000221930,9606.ENSP00000263341,9606.ENSP00000301633,9606.ENSP00000327251,9606.ENSP00000328777,9606.ENSP00000354995,9606.ENSP00000376637,9606.ENSP00000380153,9606.ENSP00000398698,9606.ENSP00000419446,9606.ENSP00000480012	TGFB1,IL1B,BIRC5,NOS2,EFNA5,ABCG1,IGF1,OR51E2,TNF,ADAM9,ADORA2A
GO Process	GO:0042592	Homeostatic process	27	1406	0.43	0.00019	9606.ENSP00000005178,9606.ENSP00000205557,9606.ENSP00000221930,9606.ENSP00000225831,9606.ENSP00000239938,9606.ENSP00000248553,9606.ENSP00000256078,9606.ENSP00000263341,9606.ENSP00000264012,9606.ENSP00000264634,9606.ENSP00000264657,9606.ENSP00000290573,9606.ENSP00000291527,9606.ENSP00000303830,9606.ENSP00000304283,9606.ENSP00000320147,9606.ENSP00000323926,9606.ENSP00000327251,9606.ENSP00000341551,…	PDK4,ABCC6,TGFB1,CCL2,EGR1,HSPB1,KRAS,IL1B,CDH3,WNT5A,STAT3,HK2,TFF1,INSR,RAC3,EZH2,TRPM8,NOS2,SMAD4,ABCG1,TFRC,BCL2,GSTP1,LAMP2,HDAC9,MYC,ABCG4
GO Process	GO:0043406	Positive regulation of MAP kinase activity	8	116	0.98	0.00019	9606.ENSP00000221930,9606.ENSP00000263341,9606.ENSP00000264634,9606.ENSP00000265171,9606.ENSP00000303830,9606.ENSP00000320147,9606.ENSP00000398698,9606.ENSP00000419446	TGFB1,IL1B,WNT5A,EGF,INSR,EZH2,TNF,ADAM9
GO Process	GO:0045785	Positive regulation of cell adhesion	15	485	0.63	0.00019	9606.ENSP00000221930,9606.ENSP00000225831,9606.ENSP00000226730,9606.ENSP00000263341,9606.ENSP00000264634,9606.ENSP00000304283,9606.ENSP00000346839,9606.ENSP00000376197,9606.ENSP00000376637,9606.ENSP00000391490,9606.ENSP00000398632,9606.ENSP00000398698,9606.ENSP00000415454,9606.ENSP00000419446,9606.ENSP00000452786	TGFB1,CCL2,IL2,IL1B,WNT5A,RAC3,FN1,TFRC,IGF1,AGR2,CD44,TNF,GCNT1,ADAM9,ITGB3
GO Process	GO:0007492	Endoderm development	7	81	1.08	0.00020	9606.ENSP00000219070,9606.ENSP00000219271,9606.ENSP00000221930,9606.ENSP00000341551,9606.ENSP00000346839,9606.ENSP00000353654,9606.ENSP00000480291	MMP2,MMP15,TGFB1,SMAD4,FN1,COL4A2,HNF1B
GO Process	GO:0032147	Activation of protein kinase activity	10	203	0.83	0.00020	9606.ENSP00000221930,9606.ENSP00000264634,9606.ENSP00000265171,9606.ENSP00000266000,9606.ENSP00000303830,9606.ENSP00000328777,9606.ENSP00000362608,9606.ENSP00000366306,9606.ENSP00000376637,9606.ENSP00000452786	TGFB1,WNT5A,EGF,DAXX,INSR,EFNA5,PIM1,SPRY2,IGF1,ITGB3
GO Process	GO:0001558	Regulation of cell growth	14	428	0.66	0.00022	9606.ENSP00000161559,9606.ENSP00000221930,9606.ENSP00000226730,9606.ENSP00000252593,9606.ENSP00000262626,9606.ENSP00000264634,9606.ENSP00000328777,9606.ENSP00000341551,9606.ENSP00000343925,9606.ENSP00000346839,9606.ENSP00000376637,9606.ENSP00000378517,9606.ENSP00000381185,9606.ENSP00000383199	CEACAM1,TGFB1,IL2,BST2,HPN,WNT5A,EFNA5,SMAD4,ESR2,FN1,IGF1,SPP1,BCL2,NEDD4L
GO Process	GO:0007178	Transmembrane receptor protein serine/threonine kinase signaling pathway	10	206	0.83	0.00022	9606.ENSP00000221930,9606.ENSP00000239938,9606.ENSP00000252809,9606.ENSP00000264634,9606.ENSP00000264657,9606.ENSP00000306245,9606.ENSP00000341551,9606.ENSP00000365280,9606.ENSP00000419446,9606.ENSP00000465638	TGFB1,EGR1,GDF15,WNT5A,STAT3,FOS,SMAD4,ID1,ADAM9,TMEM100
GO Process	GO:0050767	Regulation of neurogenesis	13	368	0.69	0.00022	9606.ENSP00000221930,9606.ENSP00000256078,9606.ENSP00000263080,9606.ENSP00000263341,9606.ENSP00000264634,9606.ENSP00000320147,9606.ENSP00000328777,9606.ENSP00000346839,9606.ENSP00000361021,9606.ENSP00000365280,9606.ENSP00000378517,9606.ENSP00000398698,9606.ENSP00000437256	TGFB1,KRAS,ASPA,IL1B,WNT5A,EZH2,EFNA5,FN1,PTEN,ID1,SPP1,TNF,DICER1
GO Process	GO:0000003	Reproduction	28	1514	0.41	0.00024	9606.ENSP00000219070,9606.ENSP00000221930,9606.ENSP00000227507,9606.ENSP00000239938,9606.ENSP00000261597,9606.ENSP00000263341,9606.ENSP00000264634,9606.ENSP00000264657,9606.ENSP00000264709,9606.ENSP00000278742,9606.ENSP00000287814,9606.ENSP00000301633,9606.ENSP00000302530,9606.ENSP00000303830,9606.ENSP00000306245,9606.ENSP00000325120,9606.ENSP00000341551,9606.ENSP00000355094,9606.ENSP00000361021,…	MMP2,TGFB1,CCND1,EGR1,NDC80,IL1B,WNT5A,STAT3,DNMT3A,ST14,TIMP4,BIRC5,BUB1,INSR,FOS,PGR,SMAD4,QKI,PTEN,AR,RECK,NKX3-1,SERPINB5,KLK14,SPP1,BCL2,ITGB3,HNF1B
GO Process	GO:0032355	Response to estradiol	8	121	0.96	0.00025	9606.ENSP00000219070,9606.ENSP00000219271,9606.ENSP00000221930,9606.ENSP00000227507,9606.ENSP00000264657,9606.ENSP00000264709,9606.ENSP00000320147,9606.ENSP00000343925	MMP2,MMP15,TGFB1,CCND1,STAT3,DNMT3A,EZH2,ESR2
GO Process	GO:0032496	Response to lipopolysaccharide	12	314	0.72	0.00025	9606.ENSP00000221930,9606.ENSP00000223095,9606.ENSP00000225831,9606.ENSP00000263341,9606.ENSP00000264634,9606.ENSP00000287814,9606.ENSP00000306245,9606.ENSP00000306512,9606.ENSP00000327251,9606.ENSP00000381607,9606.ENSP00000398698,9606.ENSP00000419446	TGFB1,SERPINE1,CCL2,IL1B,WNT5A,TIMP4,FOS,CXCL8,NOS2,GSTP1,TNF,ADAM9
GO Process	GO:0051336	Regulation of hydrolase activity	22	1011	0.48	0.00025	9606.ENSP00000223095,9606.ENSP00000225831,9606.ENSP00000237696,9606.ENSP00000252593,9606.ENSP00000264634,9606.ENSP00000264657,9606.ENSP00000266085,9606.ENSP00000287814,9606.ENSP00000301633,9606.ENSP00000320147,9606.ENSP00000328777,9606.ENSP00000346839,9606.ENSP00000366306,9606.ENSP00000367202,9606.ENSP00000370253,9606.ENSP00000372221,9606.ENSP00000398632,9606.ENSP00000398698,9606.ENSP00000401645,…	SERPINE1,CCL2,RARRES1,BST2,WNT5A,STAT3,TIMP3,TIMP4,BIRC5,EZH2,EFNA5,FN1,SPRY2,RECK,NKX3-1,SERPINB5,CD44,TNF,SERPINB2,HDAC9,MYC,ADORA2A
GO Process	GO:0044057	Regulation of system process	16	567	0.59	0.00026	9606.ENSP00000162749,9606.ENSP00000219070,9606.ENSP00000226730,9606.ENSP00000241356,9606.ENSP00000261200,9606.ENSP00000304501,9606.ENSP00000341551,9606.ENSP00000361021,9606.ENSP00000370253,9606.ENSP00000376637,9606.ENSP00000378517,9606.ENSP00000380153,9606.ENSP00000398698,9606.ENSP00000437256,9606.ENSP00000465638,9606.ENSP00000480012	TNFRSF1A,MMP2,IL2,ADORA3,ABCC9,ADORA2B,SMAD4,PTEN,NKX3-1,IGF1,SPP1,OR51E2,TNF,DICER1,TMEM100,ADORA2A
GO Process	GO:0048146	Positive regulation of fibroblast proliferation	6	54	1.19	0.00026	9606.ENSP00000221930,9606.ENSP00000264634,9606.ENSP00000346839,9606.ENSP00000376637,9606.ENSP00000452786,9606.ENSP00000478887	TGFB1,WNT5A,FN1,IGF1,ITGB3,MYC
GO Process	GO:0048608	Reproductive structure development	14	436	0.65	0.00026	9606.ENSP00000219070,9606.ENSP00000227507,9606.ENSP00000264634,9606.ENSP00000278742,9606.ENSP00000303830,9606.ENSP00000325120,9606.ENSP00000341551,9606.ENSP00000361021,9606.ENSP00000363822,9606.ENSP00000370253,9606.ENSP00000372221,9606.ENSP00000378517,9606.ENSP00000381185,9606.ENSP00000480291	MMP2,CCND1,WNT5A,ST14,INSR,PGR,SMAD4,PTEN,AR,NKX3-1,SERPINB5,SPP1,BCL2,HNF1B
GO Process	GO:0051090	Regulation of DNA-binding transcription factor activity	14	436	0.65	0.00026	9606.ENSP00000221930,9606.ENSP00000241356,9606.ENSP00000263341,9606.ENSP00000264634,9606.ENSP00000264657,9606.ENSP00000320147,9606.ENSP00000343925,9606.ENSP00000361021,9606.ENSP00000362608,9606.ENSP00000363822,9606.ENSP00000365280,9606.ENSP00000370253,9606.ENSP00000376197,9606.ENSP00000398698	TGFB1,ADORA3,IL1B,WNT5A,STAT3,EZH2,ESR2,PTEN,PIM1,AR,ID1,NKX3-1,TFRC,TNF
GO Process	GO:1903035	Negative regulation of response to wounding	7	85	1.06	0.00026	9606.ENSP00000161559,9606.ENSP00000223095,9606.ENSP00000361021,9606.ENSP00000361850,9606.ENSP00000378517,9606.ENSP00000398698,9606.ENSP00000401645	CEACAM1,SERPINE1,PTEN,PLAU,SPP1,TNF,SERPINB2
GO Process	GO:0150104	Transport across blood-brain barrier	7	86	1.05	0.00027	9606.ENSP00000261200,9606.ENSP00000275300,9606.ENSP00000303830,9606.ENSP00000376197,9606.ENSP00000478255,9606.ENSP00000494609,9606.ENSP00000498246	ABCC9,SLC22A3,INSR,TFRC,ABCB1,ABCC4,ABCG2
GO Process	GO:0045930	Negative regulation of mitotic cell cycle	10	214	0.81	0.00029	9606.ENSP00000225831,9606.ENSP00000227507,9606.ENSP00000261597,9606.ENSP00000301633,9606.ENSP00000302530,9606.ENSP00000320147,9606.ENSP00000361021,9606.ENSP00000381185,9606.ENSP00000398698,9606.ENSP00000465075	CCL2,CCND1,NDC80,BIRC5,BUB1,EZH2,PTEN,BCL2,TNF,SPC24
GO Process	GO:1901991	Negative regulation of mitotic cell cycle phase transition	9	167	0.87	0.00029	9606.ENSP00000225831,9606.ENSP00000227507,9606.ENSP00000261597,9606.ENSP00000301633,9606.ENSP00000302530,9606.ENSP00000320147,9606.ENSP00000361021,9606.ENSP00000381185,9606.ENSP00000465075	CCL2,CCND1,NDC80,BIRC5,BUB1,EZH2,PTEN,BCL2,SPC24
GO Process	GO:1905952	Regulation of lipid localization	9	167	0.87	0.00029	9606.ENSP00000263341,9606.ENSP00000265171,9606.ENSP00000354995,9606.ENSP00000370253,9606.ENSP00000378517,9606.ENSP00000398698,9606.ENSP00000452786,9606.ENSP00000467271,9606.ENSP00000481728	IL1B,EGF,ABCG1,NKX3-1,SPP1,TNF,ITGB3,ABCA8,ABCG4
GO Process	GO:0030518	Intracellular steroid hormone receptor signaling pathway	6	56	1.17	0.00030	9606.ENSP00000266000,9606.ENSP00000325120,9606.ENSP00000343925,9606.ENSP00000363822,9606.ENSP00000370253,9606.ENSP00000380033	DAXX,PGR,ESR2,AR,NKX3-1,DDX17
GO Process	GO:0002697	Regulation of immune effector process	13	383	0.67	0.00032	9606.ENSP00000161559,9606.ENSP00000221930,9606.ENSP00000226730,9606.ENSP00000252593,9606.ENSP00000263341,9606.ENSP00000264634,9606.ENSP00000304501,9606.ENSP00000314151,9606.ENSP00000327251,9606.ENSP00000337733,9606.ENSP00000376197,9606.ENSP00000398698,9606.ENSP00000498879	CEACAM1,TGFB1,IL2,BST2,IL1B,WNT5A,ADORA2B,KLK3,NOS2,KLK5,TFRC,TNF,CD59
GO Process	GO:0010810	Regulation of cell-substrate adhesion	10	217	0.81	0.00032	9606.ENSP00000223095,9606.ENSP00000242159,9606.ENSP00000304283,9606.ENSP00000328777,9606.ENSP00000346839,9606.ENSP00000361021,9606.ENSP00000361850,9606.ENSP00000381185,9606.ENSP00000391490,9606.ENSP00000452786	SERPINE1,HOXA7,RAC3,EFNA5,FN1,PTEN,PLAU,BCL2,AGR2,ITGB3
GO Process	GO:0048145	Regulation of fibroblast proliferation	7	89	1.04	0.00033	9606.ENSP00000221930,9606.ENSP00000264634,9606.ENSP00000346839,9606.ENSP00000376637,9606.ENSP00000381607,9606.ENSP00000452786,9606.ENSP00000478887	TGFB1,WNT5A,FN1,IGF1,GSTP1,ITGB3,MYC
GO Process	GO:0050673	Epithelial cell proliferation	9	170	0.87	0.00033	9606.ENSP00000221930,9606.ENSP00000227507,9606.ENSP00000264634,9606.ENSP00000265171,9606.ENSP00000363822,9606.ENSP00000370253,9606.ENSP00000380153,9606.ENSP00000398698,9606.ENSP00000480291	TGFB1,CCND1,WNT5A,EGF,AR,NKX3-1,OR51E2,TNF,HNF1B
GO Process	GO:0051960	Regulation of nervous system development	14	447	0.64	0.00033	9606.ENSP00000221930,9606.ENSP00000256078,9606.ENSP00000263080,9606.ENSP00000263341,9606.ENSP00000264634,9606.ENSP00000320147,9606.ENSP00000328777,9606.ENSP00000346839,9606.ENSP00000355751,9606.ENSP00000361021,9606.ENSP00000365280,9606.ENSP00000378517,9606.ENSP00000398698,9606.ENSP00000437256	TGFB1,KRAS,ASPA,IL1B,WNT5A,EZH2,EFNA5,FN1,THBS2,PTEN,ID1,SPP1,TNF,DICER1
GO Process	GO:0007155	Cell adhesion	21	965	0.48	0.00040	9606.ENSP00000161559,9606.ENSP00000225831,9606.ENSP00000226730,9606.ENSP00000246186,9606.ENSP00000248553,9606.ENSP00000263341,9606.ENSP00000264012,9606.ENSP00000328777,9606.ENSP00000339730,9606.ENSP00000346839,9606.ENSP00000355751,9606.ENSP00000365280,9606.ENSP00000365351,9606.ENSP00000378517,9606.ENSP00000381185,9606.ENSP00000398632,9606.ENSP00000398698,9606.ENSP00000415454,9606.ENSP00000419446,…	CEACAM1,CCL2,IL2,MMP24,HSPB1,IL1B,CDH3,EFNA5,THBS4,FN1,THBS2,ID1,ITGBL1,SPP1,BCL2,CD44,TNF,GCNT1,ADAM9,ITGB3,PDLIM5
GO Process	GO:0009790	Embryo development	22	1049	0.46	0.00042	9606.ENSP00000157812,9606.ENSP00000219070,9606.ENSP00000219271,9606.ENSP00000221930,9606.ENSP00000242159,9606.ENSP00000243108,9606.ENSP00000262626,9606.ENSP00000264634,9606.ENSP00000264709,9606.ENSP00000278742,9606.ENSP00000306512,9606.ENSP00000341551,9606.ENSP00000346839,9606.ENSP00000353654,9606.ENSP00000363822,9606.ENSP00000366306,9606.ENSP00000367202,9606.ENSP00000370253,9606.ENSP00000398698,…	PSMC4,MMP2,MMP15,TGFB1,HOXA7,HOXC6,HPN,WNT5A,DNMT3A,ST14,CXCL8,SMAD4,FN1,COL4A2,AR,SPRY2,RECK,NKX3-1,TNF,ITGB3,TMEM100,HNF1B
GO Process	GO:0051785	Positive regulation of nuclear division	6	60	1.14	0.00042	9606.ENSP00000263341,9606.ENSP00000264634,9606.ENSP00000265171,9606.ENSP00000303830,9606.ENSP00000376637,9606.ENSP00000398698	IL1B,WNT5A,EGF,INSR,IGF1,TNF
GO Process	GO:0010717	Regulation of epithelial to mesenchymal transition	7	95	1.01	0.00047	9606.ENSP00000221930,9606.ENSP00000262626,9606.ENSP00000263341,9606.ENSP00000320147,9606.ENSP00000341551,9606.ENSP00000361021,9606.ENSP00000366306	TGFB1,HPN,IL1B,EZH2,SMAD4,PTEN,SPRY2
GO Process	GO:0032651	Regulation of interleukin-1 beta production	7	95	1.01	0.00047	9606.ENSP00000239938,9606.ENSP00000248553,9606.ENSP00000264634,9606.ENSP00000264657,9606.ENSP00000376637,9606.ENSP00000381607,9606.ENSP00000398698	EGR1,HSPB1,WNT5A,STAT3,IGF1,GSTP1,TNF
GO Process	GO:1903532	Positive regulation of secretion by cell	11	282	0.73	0.00047	9606.ENSP00000221930,9606.ENSP00000263341,9606.ENSP00000304501,9606.ENSP00000341551,9606.ENSP00000354995,9606.ENSP00000370253,9606.ENSP00000376637,9606.ENSP00000378517,9606.ENSP00000380153,9606.ENSP00000419446,9606.ENSP00000480012	TGFB1,IL1B,ADORA2B,SMAD4,ABCG1,NKX3-1,IGF1,SPP1,OR51E2,ADAM9,ADORA2A
GO Process	GO:0007179	Transforming growth factor beta receptor signaling pathway	7	96	1.0	0.00050	9606.ENSP00000221930,9606.ENSP00000252809,9606.ENSP00000264657,9606.ENSP00000306245,9606.ENSP00000341551,9606.ENSP00000365280,9606.ENSP00000419446	TGFB1,GDF15,STAT3,FOS,SMAD4,ID1,ADAM9
GO Process	GO:0071466	Cellular response to xenobiotic stimulus	9	181	0.84	0.00050	9606.ENSP00000263341,9606.ENSP00000311469,9606.ENSP00000327251,9606.ENSP00000370253,9606.ENSP00000376197,9606.ENSP00000381607,9606.ENSP00000452786,9606.ENSP00000478887,9606.ENSP00000494609	IL1B,GSTM1,NOS2,NKX3-1,TFRC,GSTP1,ITGB3,MYC,ABCC4
GO Process	GO:0002685	Regulation of leukocyte migration	10	231	0.78	0.00051	9606.ENSP00000221930,9606.ENSP00000223095,9606.ENSP00000225831,9606.ENSP00000242159,9606.ENSP00000264634,9606.ENSP00000306512,9606.ENSP00000339730,9606.ENSP00000398698,9606.ENSP00000415454,9606.ENSP00000452786	TGFB1,SERPINE1,CCL2,HOXA7,WNT5A,CXCL8,THBS4,TNF,GCNT1,ITGB3
GO Process	GO:0008015	Blood circulation	13	403	0.65	0.00051	9606.ENSP00000161559,9606.ENSP00000219070,9606.ENSP00000221930,9606.ENSP00000261200,9606.ENSP00000304501,9606.ENSP00000313581,9606.ENSP00000314151,9606.ENSP00000327251,9606.ENSP00000363822,9606.ENSP00000380153,9606.ENSP00000383199,9606.ENSP00000398698,9606.ENSP00000480012	CEACAM1,MMP2,TGFB1,ABCC9,ADORA2B,KLK2,KLK3,NOS2,AR,OR51E2,NEDD4L,TNF,ADORA2A
GO Process	GO:2001237	Negative regulation of extrinsic apoptotic signaling pathway	7	97	1.0	0.00052	9606.ENSP00000223095,9606.ENSP00000263341,9606.ENSP00000363822,9606.ENSP00000376637,9606.ENSP00000381185,9606.ENSP00000381607,9606.ENSP00000398698	SERPINE1,IL1B,AR,IGF1,BCL2,GSTP1,TNF
GO Process	GO:0022414	Reproductive process	27	1504	0.4	0.00055	9606.ENSP00000219070,9606.ENSP00000221930,9606.ENSP00000227507,9606.ENSP00000239938,9606.ENSP00000261597,9606.ENSP00000263341,9606.ENSP00000264634,9606.ENSP00000264709,9606.ENSP00000278742,9606.ENSP00000287814,9606.ENSP00000301633,9606.ENSP00000302530,9606.ENSP00000303830,9606.ENSP00000306245,9606.ENSP00000325120,9606.ENSP00000341551,9606.ENSP00000355094,9606.ENSP00000361021,9606.ENSP00000363822,…	MMP2,TGFB1,CCND1,EGR1,NDC80,IL1B,WNT5A,DNMT3A,ST14,TIMP4,BIRC5,BUB1,INSR,FOS,PGR,SMAD4,QKI,PTEN,AR,RECK,NKX3-1,SERPINB5,KLK14,SPP1,BCL2,ITGB3,HNF1B
GO Process	GO:0030336	Negative regulation of cell migration	11	288	0.72	0.00055	9606.ENSP00000221930,9606.ENSP00000223095,9606.ENSP00000225831,9606.ENSP00000241356,9606.ENSP00000242159,9606.ENSP00000252593,9606.ENSP00000264657,9606.ENSP00000361021,9606.ENSP00000367202,9606.ENSP00000381185,9606.ENSP00000398698	TGFB1,SERPINE1,CCL2,ADORA3,HOXA7,BST2,STAT3,PTEN,RECK,BCL2,TNF
GO Process	GO:0032368	Regulation of lipid transport	8	139	0.9	0.00057	9606.ENSP00000263341,9606.ENSP00000265171,9606.ENSP00000354995,9606.ENSP00000370253,9606.ENSP00000378517,9606.ENSP00000452786,9606.ENSP00000467271,9606.ENSP00000481728	IL1B,EGF,ABCG1,NKX3-1,SPP1,ITGB3,ABCA8,ABCG4
GO Process	GO:0098609	Cell-cell adhesion	15	542	0.58	0.00059	9606.ENSP00000161559,9606.ENSP00000246186,9606.ENSP00000248553,9606.ENSP00000263341,9606.ENSP00000264012,9606.ENSP00000328777,9606.ENSP00000339730,9606.ENSP00000346839,9606.ENSP00000381185,9606.ENSP00000398632,9606.ENSP00000398698,9606.ENSP00000415454,9606.ENSP00000419446,9606.ENSP00000452786,9606.ENSP00000480359	CEACAM1,MMP24,HSPB1,IL1B,CDH3,EFNA5,THBS4,FN1,BCL2,CD44,TNF,GCNT1,ADAM9,ITGB3,PDLIM5
GO Process	GO:0006508	Proteolysis	24	1247	0.43	0.00060	9606.ENSP00000157812,9606.ENSP00000219070,9606.ENSP00000219271,9606.ENSP00000221930,9606.ENSP00000246186,9606.ENSP00000256999,9606.ENSP00000262626,9606.ENSP00000278742,9606.ENSP00000279441,9606.ENSP00000313581,9606.ENSP00000314151,9606.ENSP00000337733,9606.ENSP00000337816,9606.ENSP00000355325,9606.ENSP00000361850,9606.ENSP00000369753,9606.ENSP00000375678,9606.ENSP00000377001,9606.ENSP00000381588,…	PSMC4,MMP2,MMP15,TGFB1,MMP24,FOLH1,HPN,ST14,MMP10,KLK2,KLK3,KLK5,MMP25,PSMB5,PLAU,MMP26,KLK14,SPOP,TMPRSS2,NEDD4L,ADAM9,RNF19A,KLK15,KLK11
GO Process	GO:0032757	Positive regulation of interleukin-8 production	6	65	1.11	0.00062	9606.ENSP00000223095,9606.ENSP00000263341,9606.ENSP00000264634,9606.ENSP00000264657,9606.ENSP00000327251,9606.ENSP00000398698	SERPINE1,IL1B,WNT5A,STAT3,NOS2,TNF
GO Process	GO:0009968	Negative regulation of signal transduction	24	1252	0.42	0.00063	9606.ENSP00000161559,9606.ENSP00000223095,9606.ENSP00000239938,9606.ENSP00000248553,9606.ENSP00000252809,9606.ENSP00000263341,9606.ENSP00000264634,9606.ENSP00000266085,9606.ENSP00000301258,9606.ENSP00000306512,9606.ENSP00000320147,9606.ENSP00000341551,9606.ENSP00000361021,9606.ENSP00000363822,9606.ENSP00000366306,9606.ENSP00000370253,9606.ENSP00000375678,9606.ENSP00000376637,9606.ENSP00000381185,…	CEACAM1,SERPINE1,EGR1,HSPB1,GDF15,IL1B,WNT5A,TIMP3,PSCA,CXCL8,EZH2,SMAD4,PTEN,AR,SPRY2,NKX3-1,KLK14,IGF1,BCL2,GSTP1,CD44,TNF,TLE3,MYC
GO Process	GO:0014013	Regulation of gliogenesis	7	101	0.98	0.00065	9606.ENSP00000221930,9606.ENSP00000256078,9606.ENSP00000263080,9606.ENSP00000263341,9606.ENSP00000320147,9606.ENSP00000398698,9606.ENSP00000437256	TGFB1,KRAS,ASPA,IL1B,EZH2,TNF,DICER1
GO Process	GO:0055123	Digestive system development	8	142	0.89	0.00065	9606.ENSP00000221930,9606.ENSP00000264634,9606.ENSP00000303830,9606.ENSP00000306512,9606.ENSP00000381185,9606.ENSP00000391490,9606.ENSP00000398698,9606.ENSP00000480291	TGFB1,WNT5A,INSR,CXCL8,BCL2,AGR2,TNF,HNF1B
GO Process	GO:0014015	Positive regulation of gliogenesis	6	66	1.1	0.00066	9606.ENSP00000221930,9606.ENSP00000256078,9606.ENSP00000263080,9606.ENSP00000263341,9606.ENSP00000398698,9606.ENSP00000437256	TGFB1,KRAS,ASPA,IL1B,TNF,DICER1
GO Process	GO:0022407	Regulation of cell-cell adhesion	14	480	0.61	0.00066	9606.ENSP00000161559,9606.ENSP00000221930,9606.ENSP00000225831,9606.ENSP00000226730,9606.ENSP00000263341,9606.ENSP00000264634,9606.ENSP00000328777,9606.ENSP00000361021,9606.ENSP00000376197,9606.ENSP00000376637,9606.ENSP00000398632,9606.ENSP00000398698,9606.ENSP00000415454,9606.ENSP00000480012	CEACAM1,TGFB1,CCL2,IL2,IL1B,WNT5A,EFNA5,PTEN,TFRC,IGF1,CD44,TNF,GCNT1,ADORA2A
GO Process	GO:0002700	Regulation of production of molecular mediator of immune response	9	189	0.82	0.00067	9606.ENSP00000221930,9606.ENSP00000226730,9606.ENSP00000252593,9606.ENSP00000263341,9606.ENSP00000264634,9606.ENSP00000314151,9606.ENSP00000337733,9606.ENSP00000376197,9606.ENSP00000398698	TGFB1,IL2,BST2,IL1B,WNT5A,KLK3,KLK5,TFRC,TNF
GO Process	GO:0033135	Regulation of peptidyl-serine phosphorylation	8	143	0.89	0.00068	9606.ENSP00000221930,9606.ENSP00000264634,9606.ENSP00000361021,9606.ENSP00000366306,9606.ENSP00000376197,9606.ENSP00000381185,9606.ENSP00000398632,9606.ENSP00000398698	TGFB1,WNT5A,PTEN,SPRY2,TFRC,BCL2,CD44,TNF
GO Process	GO:0043434	Response to peptide hormone	12	355	0.67	0.00068	9606.ENSP00000005178,9606.ENSP00000161559,9606.ENSP00000221930,9606.ENSP00000239938,9606.ENSP00000264657,9606.ENSP00000287814,9606.ENSP00000291527,9606.ENSP00000303830,9606.ENSP00000306245,9606.ENSP00000408617,9606.ENSP00000415454,9606.ENSP00000452786	PDK4,CEACAM1,TGFB1,EGR1,STAT3,TIMP4,TFF1,INSR,FOS,HDAC9,GCNT1,ITGB3
GO Process	GO:0050768	Negative regulation of neurogenesis	8	143	0.89	0.00068	9606.ENSP00000221930,9606.ENSP00000263341,9606.ENSP00000264634,9606.ENSP00000361021,9606.ENSP00000365280,9606.ENSP00000378517,9606.ENSP00000398698,9606.ENSP00000437256	TGFB1,IL1B,WNT5A,PTEN,ID1,SPP1,TNF,DICER1
GO Process	GO:0008152	Metabolic process	83	7988	0.16	0.00069	9606.ENSP00000005178,9606.ENSP00000157812,9606.ENSP00000161559,9606.ENSP00000162749,9606.ENSP00000205557,9606.ENSP00000219070,9606.ENSP00000219271,9606.ENSP00000221930,9606.ENSP00000223095,9606.ENSP00000225831,9606.ENSP00000226730,9606.ENSP00000227507,9606.ENSP00000246186,9606.ENSP00000256999,9606.ENSP00000262626,9606.ENSP00000263080,9606.ENSP00000263209,9606.ENSP00000263341,9606.ENSP00000264634,…	PDK4,PSMC4,CEACAM1,TNFRSF1A,ABCC6,MMP2,MMP15,TGFB1,SERPINE1,CCL2,IL2,CCND1,MMP24,FOLH1,HPN,ASPA,DGCR8,IL1B,WNT5A,STAT3,DNMT3A,EGF,SLC22A3,ST14,MMP10,HK2,TFF1,TGM4,LMTK2,HPRT1,BIRC5,BUB1,INSR,RAC3,FOS,ABCD2,GSTM1,KLK2,KLK3,EZH2,NOS2,DNMT3B,KLK5,MMP25,SMAD4,FN1,COL4A2,ABCG1,QKI,PSMB5,SCD,PTEN,ABCC10,PLAU,PIM1,AR,CA9,MMP26,AMACR,KLK14,IGF1,SPOP,SPP1,DDX17,BCL2,TMPRSS2,GSTP1,NEDD4L,CD44,TNF,LAMP2,HDA…
GO Process	GO:0060627	Regulation of vesicle-mediated transport	15	551	0.58	0.00069	9606.ENSP00000161559,9606.ENSP00000221930,9606.ENSP00000223095,9606.ENSP00000225831,9606.ENSP00000263341,9606.ENSP00000264634,9606.ENSP00000265171,9606.ENSP00000303830,9606.ENSP00000304501,9606.ENSP00000347710,9606.ENSP00000354376,9606.ENSP00000383199,9606.ENSP00000398698,9606.ENSP00000452786,9606.ENSP00000480012	CEACAM1,TGFB1,SERPINE1,CCL2,IL1B,WNT5A,EGF,INSR,ADORA2B,OPHN1,RAB25,NEDD4L,TNF,ITGB3,ADORA2A
GO Process	GO:0009890	Negative regulation of biosynthetic process	28	1622	0.38	0.00071	9606.ENSP00000161559,9606.ENSP00000221930,9606.ENSP00000227507,9606.ENSP00000239938,9606.ENSP00000242159,9606.ENSP00000264634,9606.ENSP00000264657,9606.ENSP00000264709,9606.ENSP00000266000,9606.ENSP00000301633,9606.ENSP00000310688,9606.ENSP00000311825,9606.ENSP00000320147,9606.ENSP00000328547,9606.ENSP00000340691,9606.ENSP00000341551,9606.ENSP00000343925,9606.ENSP00000363822,9606.ENSP00000365280,…	CEACAM1,TGFB1,CCND1,EGR1,HOXA7,WNT5A,STAT3,DNMT3A,DAXX,BIRC5,ABCD2,CTBP2,EZH2,DNMT3B,EIF4EBP1,SMAD4,ESR2,AR,ID1,NKX3-1,GSTP1,TNF,HDAC9,MACROH2A1,DICER1,TLE3,MYC,HNF1B
GO Process	GO:0016525	Negative regulation of angiogenesis	7	103	0.97	0.00071	9606.ENSP00000223095,9606.ENSP00000314151,9606.ENSP00000339730,9606.ENSP00000353654,9606.ENSP00000355751,9606.ENSP00000366306,9606.ENSP00000398698	SERPINE1,KLK3,THBS4,COL4A2,THBS2,SPRY2,TNF
GO Process	GO:0061045	Negative regulation of wound healing	6	69	1.08	0.00080	9606.ENSP00000161559,9606.ENSP00000223095,9606.ENSP00000361021,9606.ENSP00000361850,9606.ENSP00000398698,9606.ENSP00000401645	CEACAM1,SERPINE1,PTEN,PLAU,TNF,SERPINB2
GO Process	GO:1901653	Cellular response to peptide	11	302	0.7	0.00080	9606.ENSP00000005178,9606.ENSP00000161559,9606.ENSP00000221930,9606.ENSP00000264657,9606.ENSP00000303830,9606.ENSP00000306245,9606.ENSP00000365280,9606.ENSP00000376637,9606.ENSP00000398698,9606.ENSP00000408617,9606.ENSP00000452786	PDK4,CEACAM1,TGFB1,STAT3,INSR,FOS,ID1,IGF1,TNF,HDAC9,ITGB3
GO Process	GO:0009991	Response to extracellular stimulus	14	492	0.6	0.00082	9606.ENSP00000005178,9606.ENSP00000221930,9606.ENSP00000227507,9606.ENSP00000252809,9606.ENSP00000264709,9606.ENSP00000275300,9606.ENSP00000304501,9606.ENSP00000306245,9606.ENSP00000362608,9606.ENSP00000376197,9606.ENSP00000378517,9606.ENSP00000381185,9606.ENSP00000398698,9606.ENSP00000408411	PDK4,TGFB1,CCND1,GDF15,DNMT3A,SLC22A3,ADORA2B,FOS,PIM1,TFRC,SPP1,BCL2,TNF,LAMP2
GO Process	GO:0030522	Intracellular receptor signaling pathway	8	148	0.87	0.00082	9606.ENSP00000264657,9606.ENSP00000266000,9606.ENSP00000325120,9606.ENSP00000343925,9606.ENSP00000362608,9606.ENSP00000363822,9606.ENSP00000370253,9606.ENSP00000380033	STAT3,DAXX,PGR,ESR2,PIM1,AR,NKX3-1,DDX17
GO Process	GO:0010720	Positive regulation of cell development	11	304	0.7	0.00083	9606.ENSP00000221930,9606.ENSP00000256078,9606.ENSP00000263080,9606.ENSP00000263341,9606.ENSP00000304283,9606.ENSP00000328777,9606.ENSP00000346839,9606.ENSP00000381185,9606.ENSP00000398698,9606.ENSP00000437256,9606.ENSP00000452786	TGFB1,KRAS,ASPA,IL1B,RAC3,EFNA5,FN1,BCL2,TNF,DICER1,ITGB3
GO Process	GO:0051726	Regulation of cell cycle	22	1108	0.44	0.00084	9606.ENSP00000221930,9606.ENSP00000225831,9606.ENSP00000227507,9606.ENSP00000261597,9606.ENSP00000263341,9606.ENSP00000264634,9606.ENSP00000264657,9606.ENSP00000265171,9606.ENSP00000301633,9606.ENSP00000302530,9606.ENSP00000303830,9606.ENSP00000320147,9606.ENSP00000340691,9606.ENSP00000361021,9606.ENSP00000362608,9606.ENSP00000370253,9606.ENSP00000376637,9606.ENSP00000381185,9606.ENSP00000398698,…	TGFB1,CCL2,CCND1,NDC80,IL1B,WNT5A,STAT3,EGF,BIRC5,BUB1,INSR,EZH2,EIF4EBP1,PTEN,PIM1,NKX3-1,IGF1,BCL2,TNF,MACROH2A1,SPC24,MYC
GO Process	GO:0010876	Lipid localization	12	365	0.66	0.00085	9606.ENSP00000161559,9606.ENSP00000263341,9606.ENSP00000310688,9606.ENSP00000327251,9606.ENSP00000354995,9606.ENSP00000361608,9606.ENSP00000398698,9606.ENSP00000467271,9606.ENSP00000478255,9606.ENSP00000481728,9606.ENSP00000494609,9606.ENSP00000498246	CEACAM1,IL1B,ABCD2,NOS2,ABCG1,ABCC10,TNF,ABCA8,ABCB1,ABCG4,ABCC4,ABCG2
GO Process	GO:1901564	Organonitrogen compound metabolic process	59	4981	0.22	0.00086	9606.ENSP00000005178,9606.ENSP00000157812,9606.ENSP00000161559,9606.ENSP00000205557,9606.ENSP00000219070,9606.ENSP00000219271,9606.ENSP00000221930,9606.ENSP00000225831,9606.ENSP00000226730,9606.ENSP00000227507,9606.ENSP00000246186,9606.ENSP00000256999,9606.ENSP00000262626,9606.ENSP00000263080,9606.ENSP00000263341,9606.ENSP00000264634,9606.ENSP00000264709,9606.ENSP00000265171,9606.ENSP00000275300,…	PDK4,PSMC4,CEACAM1,ABCC6,MMP2,MMP15,TGFB1,CCL2,IL2,CCND1,MMP24,FOLH1,HPN,ASPA,IL1B,WNT5A,DNMT3A,EGF,SLC22A3,ST14,MMP10,HK2,TGM4,LMTK2,HPRT1,BIRC5,BUB1,INSR,GSTM1,KLK2,KLK3,EZH2,NOS2,KLK5,MMP25,FN1,ABCG1,PSMB5,PTEN,PLAU,PIM1,MMP26,KLK14,IGF1,SPOP,BCL2,TMPRSS2,GSTP1,NEDD4L,CD44,LAMP2,HDAC9,ERG,GCNT1,ADAM9,RNF19A,ABCA8,KLK15,KLK11
GO Process	GO:0010634	Positive regulation of epithelial cell migration	8	150	0.87	0.00088	9606.ENSP00000221930,9606.ENSP00000248553,9606.ENSP00000264634,9606.ENSP00000265171,9606.ENSP00000354376,9606.ENSP00000408617,9606.ENSP00000419446,9606.ENSP00000452786	TGFB1,HSPB1,WNT5A,EGF,RAB25,HDAC9,ADAM9,ITGB3
GO Process	GO:1901699	Cellular response to nitrogen compound	16	637	0.54	0.00088	9606.ENSP00000005178,9606.ENSP00000161559,9606.ENSP00000219070,9606.ENSP00000221930,9606.ENSP00000239938,9606.ENSP00000264657,9606.ENSP00000264709,9606.ENSP00000266000,9606.ENSP00000303830,9606.ENSP00000306245,9606.ENSP00000320147,9606.ENSP00000365280,9606.ENSP00000376637,9606.ENSP00000398698,9606.ENSP00000408617,9606.ENSP00000452786	PDK4,CEACAM1,MMP2,TGFB1,EGR1,STAT3,DNMT3A,DAXX,INSR,FOS,EZH2,ID1,IGF1,TNF,HDAC9,ITGB3
GO Process	GO:0070373	Negative regulation of ERK1 and ERK2 cascade	6	71	1.07	0.00090	9606.ENSP00000266085,9606.ENSP00000301258,9606.ENSP00000341551,9606.ENSP00000361021,9606.ENSP00000366306,9606.ENSP00000381607	TIMP3,PSCA,SMAD4,PTEN,SPRY2,GSTP1
GO Process	GO:1903037	Regulation of leukocyte cell-cell adhesion	12	368	0.66	0.00091	9606.ENSP00000161559,9606.ENSP00000221930,9606.ENSP00000225831,9606.ENSP00000226730,9606.ENSP00000263341,9606.ENSP00000361021,9606.ENSP00000376197,9606.ENSP00000376637,9606.ENSP00000398632,9606.ENSP00000398698,9606.ENSP00000415454,9606.ENSP00000480012	CEACAM1,TGFB1,CCL2,IL2,IL1B,PTEN,TFRC,IGF1,CD44,TNF,GCNT1,ADORA2A
GO Process	GO:0071383	Cellular response to steroid hormone stimulus	8	152	0.86	0.00095	9606.ENSP00000221930,9606.ENSP00000266000,9606.ENSP00000325120,9606.ENSP00000343925,9606.ENSP00000363822,9606.ENSP00000370253,9606.ENSP00000380033,9606.ENSP00000380153	TGFB1,DAXX,PGR,ESR2,AR,NKX3-1,DDX17,OR51E2
GO Process	GO:0050878	Regulation of body fluid levels	12	371	0.65	0.00097	9606.ENSP00000161559,9606.ENSP00000223095,9606.ENSP00000227507,9606.ENSP00000248553,9606.ENSP00000290573,9606.ENSP00000346839,9606.ENSP00000361850,9606.ENSP00000391490,9606.ENSP00000401645,9606.ENSP00000452786,9606.ENSP00000480012,9606.ENSP00000498879	CEACAM1,SERPINE1,CCND1,HSPB1,HK2,FN1,PLAU,AGR2,SERPINB2,ITGB3,ADORA2A,CD59
GO Process	GO:0002684	Positive regulation of immune system process	19	874	0.48	0.00098	9606.ENSP00000216361,9606.ENSP00000221930,9606.ENSP00000223095,9606.ENSP00000225831,9606.ENSP00000226730,9606.ENSP00000263341,9606.ENSP00000264634,9606.ENSP00000304501,9606.ENSP00000306245,9606.ENSP00000306512,9606.ENSP00000314151,9606.ENSP00000327251,9606.ENSP00000337733,9606.ENSP00000339730,9606.ENSP00000376197,9606.ENSP00000376637,9606.ENSP00000381185,9606.ENSP00000398698,9606.ENSP00000452786	COCH,TGFB1,SERPINE1,CCL2,IL2,IL1B,WNT5A,ADORA2B,FOS,CXCL8,KLK3,NOS2,KLK5,THBS4,TFRC,IGF1,BCL2,TNF,ITGB3
GO Process	GO:0007566	Embryo implantation	5	42	1.22	0.00098	9606.ENSP00000219070,9606.ENSP00000263341,9606.ENSP00000367202,9606.ENSP00000378517,9606.ENSP00000452786	MMP2,IL1B,RECK,SPP1,ITGB3
GO Process	GO:0031328	Positive regulation of cellular biosynthetic process	32	2041	0.34	0.00098	9606.ENSP00000162749,9606.ENSP00000221930,9606.ENSP00000226730,9606.ENSP00000239938,9606.ENSP00000241463,9606.ENSP00000242159,9606.ENSP00000263341,9606.ENSP00000264012,9606.ENSP00000264634,9606.ENSP00000264657,9606.ENSP00000265171,9606.ENSP00000266000,9606.ENSP00000303830,9606.ENSP00000304501,9606.ENSP00000306245,9606.ENSP00000306512,9606.ENSP00000310688,9606.ENSP00000311825,9606.ENSP00000325120,…	TNFRSF1A,TGFB1,IL2,EGR1,RASL11A,HOXA7,IL1B,CDH3,WNT5A,STAT3,EGF,DAXX,INSR,ADORA2B,FOS,CXCL8,ABCD2,CTBP2,PGR,NOS2,SMAD4,ESR2,PIM1,AR,NKX3-1,IGF1,SPP1,DDX17,TNF,ERG,MYC,HNF1B
GO Process	GO:0033138	Positive regulation of peptidyl-serine phosphorylation	7	110	0.95	0.00099	9606.ENSP00000221930,9606.ENSP00000264634,9606.ENSP00000366306,9606.ENSP00000376197,9606.ENSP00000381185,9606.ENSP00000398632,9606.ENSP00000398698	TGFB1,WNT5A,SPRY2,TFRC,BCL2,CD44,TNF
GO Process	GO:0045321	Leukocyte activation	15	574	0.56	0.0010	9606.ENSP00000221930,9606.ENSP00000226730,9606.ENSP00000239938,9606.ENSP00000252593,9606.ENSP00000264657,9606.ENSP00000298556,9606.ENSP00000304501,9606.ENSP00000306512,9606.ENSP00000320147,9606.ENSP00000361021,9606.ENSP00000381185,9606.ENSP00000398632,9606.ENSP00000398698,9606.ENSP00000408617,9606.ENSP00000419446	TGFB1,IL2,EGR1,BST2,STAT3,HPRT1,ADORA2B,CXCL8,EZH2,PTEN,BCL2,CD44,TNF,HDAC9,ADAM9
GO Process	GO:0071417	Cellular response to organonitrogen compound	15	574	0.56	0.0010	9606.ENSP00000005178,9606.ENSP00000161559,9606.ENSP00000219070,9606.ENSP00000221930,9606.ENSP00000239938,9606.ENSP00000264657,9606.ENSP00000264709,9606.ENSP00000303830,9606.ENSP00000306245,9606.ENSP00000320147,9606.ENSP00000365280,9606.ENSP00000376637,9606.ENSP00000398698,9606.ENSP00000408617,9606.ENSP00000452786	PDK4,CEACAM1,MMP2,TGFB1,EGR1,STAT3,DNMT3A,INSR,FOS,EZH2,ID1,IGF1,TNF,HDAC9,ITGB3
GO Process	GO:0010556	Regulation of macromolecule biosynthetic process	50	3980	0.24	0.0011	9606.ENSP00000162749,9606.ENSP00000221930,9606.ENSP00000225831,9606.ENSP00000226730,9606.ENSP00000227507,9606.ENSP00000239938,9606.ENSP00000241356,9606.ENSP00000241463,9606.ENSP00000242159,9606.ENSP00000243108,9606.ENSP00000248553,9606.ENSP00000263341,9606.ENSP00000264634,9606.ENSP00000264657,9606.ENSP00000264709,9606.ENSP00000265171,9606.ENSP00000266000,9606.ENSP00000301633,9606.ENSP00000303830,…	TNFRSF1A,TGFB1,CCL2,IL2,CCND1,EGR1,ADORA3,RASL11A,HOXA7,HOXC6,HSPB1,IL1B,WNT5A,STAT3,DNMT3A,EGF,DAXX,BIRC5,INSR,FOS,CTBP2,EZH2,PGR,DNMT3B,EIF4EBP1,SMAD4,ESR2,QKI,PTEN,PIM1,AR,ID1,NKX3-1,TFRC,IGF1,SPP1,DDX17,BCL2,GSTP1,TNF,HDAC9,ERG,ZNF154,MACROH2A1,DICER1,TLE3,MYC,ADORA2A,HNF1B,ABCG4
GO Process	GO:0045862	Positive regulation of proteolysis	12	375	0.65	0.0011	9606.ENSP00000157812,9606.ENSP00000262626,9606.ENSP00000263341,9606.ENSP00000264657,9606.ENSP00000265171,9606.ENSP00000346839,9606.ENSP00000361021,9606.ENSP00000370253,9606.ENSP00000398698,9606.ENSP00000419446,9606.ENSP00000428968,9606.ENSP00000478887	PSMC4,HPN,IL1B,STAT3,EGF,FN1,PTEN,NKX3-1,TNF,ADAM9,RNF19A,MYC
GO Process	GO:0045927	Positive regulation of growth	10	259	0.73	0.0011	9606.ENSP00000226730,9606.ENSP00000262626,9606.ENSP00000303830,9606.ENSP00000328777,9606.ENSP00000346839,9606.ENSP00000362608,9606.ENSP00000376637,9606.ENSP00000381185,9606.ENSP00000383199,9606.ENSP00000391490	IL2,HPN,INSR,EFNA5,FN1,PIM1,IGF1,BCL2,NEDD4L,AGR2
GO Process	GO:0051797	Regulation of hair follicle development	4	20	1.44	0.0011	9606.ENSP00000264012,9606.ENSP00000264634,9606.ENSP00000341551,9606.ENSP00000398698	CDH3,WNT5A,SMAD4,TNF
GO Process	GO:0097191	Extrinsic apoptotic signaling pathway	7	113	0.93	0.0011	9606.ENSP00000162749,9606.ENSP00000221930,9606.ENSP00000226730,9606.ENSP00000263341,9606.ENSP00000266000,9606.ENSP00000381185,9606.ENSP00000398698	TNFRSF1A,TGFB1,IL2,IL1B,DAXX,BCL2,TNF
GO Process	GO:0008544	Epidermis development	11	320	0.68	0.0012	9606.ENSP00000167586,9606.ENSP00000264012,9606.ENSP00000264634,9606.ENSP00000278742,9606.ENSP00000303830,9606.ENSP00000320147,9606.ENSP00000337733,9606.ENSP00000375678,9606.ENSP00000377546,9606.ENSP00000381185,9606.ENSP00000419446	KRT14,CDH3,WNT5A,ST14,INSR,EZH2,KLK5,KLK14,KRT15,BCL2,ADAM9
GO Process	GO:0035987	Endodermal cell differentiation	5	44	1.2	0.0012	9606.ENSP00000219070,9606.ENSP00000219271,9606.ENSP00000346839,9606.ENSP00000353654,9606.ENSP00000480291	MMP2,MMP15,FN1,COL4A2,HNF1B
GO Process	GO:0002699	Positive regulation of immune effector process	10	264	0.72	0.0013	9606.ENSP00000221930,9606.ENSP00000226730,9606.ENSP00000263341,9606.ENSP00000264634,9606.ENSP00000304501,9606.ENSP00000314151,9606.ENSP00000327251,9606.ENSP00000337733,9606.ENSP00000376197,9606.ENSP00000398698	TGFB1,IL2,IL1B,WNT5A,ADORA2B,KLK3,NOS2,KLK5,TFRC,TNF
GO Process	GO:0030521	Androgen receptor signaling pathway	4	21	1.42	0.0013	9606.ENSP00000266000,9606.ENSP00000363822,9606.ENSP00000370253,9606.ENSP00000380033	DAXX,AR,NKX3-1,DDX17
GO Process	GO:0034762	Regulation of transmembrane transport	15	587	0.55	0.0013	9606.ENSP00000221930,9606.ENSP00000225831,9606.ENSP00000261200,9606.ENSP00000262067,9606.ENSP00000263341,9606.ENSP00000290573,9606.ENSP00000303830,9606.ENSP00000358784,9606.ENSP00000362608,9606.ENSP00000376637,9606.ENSP00000381185,9606.ENSP00000383199,9606.ENSP00000398698,9606.ENSP00000452786,9606.ENSP00000478255	TGFB1,CCL2,ABCC9,TSPAN13,IL1B,HK2,INSR,KCNA3,PIM1,IGF1,BCL2,NEDD4L,TNF,ITGB3,ABCB1
GO Process	GO:0045840	Positive regulation of mitotic nuclear division	5	45	1.19	0.0013	9606.ENSP00000263341,9606.ENSP00000265171,9606.ENSP00000303830,9606.ENSP00000376637,9606.ENSP00000398698	IL1B,EGF,INSR,IGF1,TNF
GO Process	GO:0045892	Negative regulation of transcription, DNA-templated	24	1322	0.4	0.0013	9606.ENSP00000221930,9606.ENSP00000227507,9606.ENSP00000239938,9606.ENSP00000242159,9606.ENSP00000264634,9606.ENSP00000264657,9606.ENSP00000264709,9606.ENSP00000266000,9606.ENSP00000301633,9606.ENSP00000311825,9606.ENSP00000320147,9606.ENSP00000328547,9606.ENSP00000341551,9606.ENSP00000343925,9606.ENSP00000363822,9606.ENSP00000365280,9606.ENSP00000370253,9606.ENSP00000398698,9606.ENSP00000408617,…	TGFB1,CCND1,EGR1,HOXA7,WNT5A,STAT3,DNMT3A,DAXX,BIRC5,CTBP2,EZH2,DNMT3B,SMAD4,ESR2,AR,ID1,NKX3-1,TNF,HDAC9,MACROH2A1,DICER1,TLE3,MYC,HNF1B
GO Process	GO:0048639	Positive regulation of developmental growth	8	161	0.84	0.0013	9606.ENSP00000303830,9606.ENSP00000328777,9606.ENSP00000346839,9606.ENSP00000362608,9606.ENSP00000376637,9606.ENSP00000381185,9606.ENSP00000383199,9606.ENSP00000391490	INSR,EFNA5,FN1,PIM1,IGF1,BCL2,NEDD4L,AGR2
GO Process	GO:1901214	Regulation of neuron death	11	324	0.67	0.0013	9606.ENSP00000225831,9606.ENSP00000227507,9606.ENSP00000239938,9606.ENSP00000256078,9606.ENSP00000264634,9606.ENSP00000266000,9606.ENSP00000301633,9606.ENSP00000306245,9606.ENSP00000381185,9606.ENSP00000398698,9606.ENSP00000480012	CCL2,CCND1,EGR1,KRAS,WNT5A,DAXX,BIRC5,FOS,BCL2,TNF,ADORA2A
GO Process	GO:0002920	Regulation of humoral immune response	5	46	1.18	0.0014	9606.ENSP00000263341,9606.ENSP00000314151,9606.ENSP00000337733,9606.ENSP00000398698,9606.ENSP00000498879	IL1B,KLK3,KLK5,TNF,CD59
GO Process	GO:0002922	Positive regulation of humoral immune response	4	22	1.4	0.0014	9606.ENSP00000263341,9606.ENSP00000314151,9606.ENSP00000337733,9606.ENSP00000398698	IL1B,KLK3,KLK5,TNF
GO Process	GO:0007399	Nervous system development	33	2188	0.32	0.0014	9606.ENSP00000219070,9606.ENSP00000221930,9606.ENSP00000225831,9606.ENSP00000227507,9606.ENSP00000246186,9606.ENSP00000256078,9606.ENSP00000263080,9606.ENSP00000263341,9606.ENSP00000264634,9606.ENSP00000264657,9606.ENSP00000264709,9606.ENSP00000265171,9606.ENSP00000278742,9606.ENSP00000287814,9606.ENSP00000297293,9606.ENSP00000298556,9606.ENSP00000304283,9606.ENSP00000306245,9606.ENSP00000310688,…	MMP2,TGFB1,CCL2,CCND1,MMP24,KRAS,ASPA,IL1B,WNT5A,STAT3,DNMT3A,EGF,ST14,TIMP4,LMTK2,HPRT1,RAC3,FOS,ABCD2,EZH2,EFNA5,SMAD4,FN1,OPHN1,QKI,PTEN,ID1,BCL2,GSTP1,TNF,DICER1,ADORA2A,HNF1B
GO Process	GO:0014068	Positive regulation of phosphatidylinositol 3-kinase signaling	6	79	1.02	0.0014	9606.ENSP00000265171,9606.ENSP00000303830,9606.ENSP00000346839,9606.ENSP00000370253,9606.ENSP00000376637,9606.ENSP00000398698	EGF,INSR,FN1,NKX3-1,IGF1,TNF
GO Process	GO:0051091	Positive regulation of DNA-binding transcription factor activity	10	267	0.72	0.0014	9606.ENSP00000221930,9606.ENSP00000263341,9606.ENSP00000264634,9606.ENSP00000264657,9606.ENSP00000343925,9606.ENSP00000361021,9606.ENSP00000363822,9606.ENSP00000370253,9606.ENSP00000376197,9606.ENSP00000398698	TGFB1,IL1B,WNT5A,STAT3,ESR2,PTEN,AR,NKX3-1,TFRC,TNF
GO Process	GO:0060444	Branching involved in mammary gland duct morphogenesis	4	22	1.4	0.0014	9606.ENSP00000221930,9606.ENSP00000264634,9606.ENSP00000325120,9606.ENSP00000363822	TGFB1,WNT5A,PGR,AR
GO Process	GO:0001704	Formation of primary germ layer	7	119	0.91	0.0015	9606.ENSP00000219070,9606.ENSP00000219271,9606.ENSP00000264634,9606.ENSP00000346839,9606.ENSP00000353654,9606.ENSP00000452786,9606.ENSP00000480291	MMP2,MMP15,WNT5A,FN1,COL4A2,ITGB3,HNF1B
GO Process	GO:0019538	Protein metabolic process	49	3910	0.24	0.0015	9606.ENSP00000005178,9606.ENSP00000157812,9606.ENSP00000161559,9606.ENSP00000219070,9606.ENSP00000219271,9606.ENSP00000221930,9606.ENSP00000225831,9606.ENSP00000226730,9606.ENSP00000227507,9606.ENSP00000246186,9606.ENSP00000256999,9606.ENSP00000262626,9606.ENSP00000264634,9606.ENSP00000264709,9606.ENSP00000265171,9606.ENSP00000278742,9606.ENSP00000279441,9606.ENSP00000296125,9606.ENSP00000297293,…	PDK4,PSMC4,CEACAM1,MMP2,MMP15,TGFB1,CCL2,IL2,CCND1,MMP24,FOLH1,HPN,WNT5A,DNMT3A,EGF,ST14,MMP10,TGM4,LMTK2,BIRC5,BUB1,INSR,KLK2,KLK3,EZH2,NOS2,KLK5,MMP25,FN1,ABCG1,PSMB5,PTEN,PLAU,PIM1,MMP26,KLK14,IGF1,SPOP,BCL2,TMPRSS2,NEDD4L,LAMP2,HDAC9,ERG,GCNT1,ADAM9,RNF19A,KLK15,KLK11
GO Process	GO:0022617	Extracellular matrix disassembly	5	47	1.17	0.0015	9606.ENSP00000219070,9606.ENSP00000219271,9606.ENSP00000262626,9606.ENSP00000279441,9606.ENSP00000337733	MMP2,MMP15,HPN,MMP10,KLK5
GO Process	GO:0048511	Rhythmic process	10	270	0.71	0.0015	9606.ENSP00000219070,9606.ENSP00000239938,9606.ENSP00000287814,9606.ENSP00000320147,9606.ENSP00000325120,9606.ENSP00000327251,9606.ENSP00000361021,9606.ENSP00000365280,9606.ENSP00000398698,9606.ENSP00000480291	MMP2,EGR1,TIMP4,EZH2,PGR,NOS2,PTEN,ID1,TNF,HNF1B
GO Process	GO:0007369	Gastrulation	8	167	0.82	0.0016	9606.ENSP00000219070,9606.ENSP00000219271,9606.ENSP00000264634,9606.ENSP00000341551,9606.ENSP00000346839,9606.ENSP00000353654,9606.ENSP00000452786,9606.ENSP00000480291	MMP2,MMP15,WNT5A,SMAD4,FN1,COL4A2,ITGB3,HNF1B
GO Process	GO:0030850	Prostate gland development	5	48	1.16	0.0016	9606.ENSP00000219070,9606.ENSP00000361021,9606.ENSP00000363822,9606.ENSP00000370253,9606.ENSP00000372221	MMP2,PTEN,AR,NKX3-1,SERPINB5
GO Process	GO:0043567	Regulation of insulin-like growth factor receptor signaling pathway	4	23	1.38	0.0016	9606.ENSP00000264012,9606.ENSP00000363822,9606.ENSP00000370253,9606.ENSP00000376637	CDH3,AR,NKX3-1,IGF1
GO Process	GO:0045766	Positive regulation of angiogenesis	8	166	0.83	0.0016	9606.ENSP00000223095,9606.ENSP00000248553,9606.ENSP00000263341,9606.ENSP00000264634,9606.ENSP00000264657,9606.ENSP00000290573,9606.ENSP00000306512,9606.ENSP00000452786	SERPINE1,HSPB1,IL1B,WNT5A,STAT3,HK2,CXCL8,ITGB3
GO Process	GO:1903829	Positive regulation of protein localization	13	461	0.59	0.0016	9606.ENSP00000221930,9606.ENSP00000261597,9606.ENSP00000263341,9606.ENSP00000264634,9606.ENSP00000265171,9606.ENSP00000354995,9606.ENSP00000376197,9606.ENSP00000376637,9606.ENSP00000380153,9606.ENSP00000391490,9606.ENSP00000398698,9606.ENSP00000419446,9606.ENSP00000480012	TGFB1,NDC80,IL1B,WNT5A,EGF,ABCG1,TFRC,IGF1,OR51E2,AGR2,TNF,ADAM9,ADORA2A
GO Process	GO:0001952	Regulation of cell-matrix adhesion	7	122	0.9	0.0017	9606.ENSP00000223095,9606.ENSP00000242159,9606.ENSP00000328777,9606.ENSP00000361021,9606.ENSP00000361850,9606.ENSP00000381185,9606.ENSP00000452786	SERPINE1,HOXA7,EFNA5,PTEN,PLAU,BCL2,ITGB3
GO Process	GO:0010558	Negative regulation of macromolecule biosynthetic process	26	1532	0.37	0.0017	9606.ENSP00000221930,9606.ENSP00000227507,9606.ENSP00000239938,9606.ENSP00000242159,9606.ENSP00000264634,9606.ENSP00000264657,9606.ENSP00000264709,9606.ENSP00000266000,9606.ENSP00000301633,9606.ENSP00000311825,9606.ENSP00000320147,9606.ENSP00000328547,9606.ENSP00000340691,9606.ENSP00000341551,9606.ENSP00000343925,9606.ENSP00000363822,9606.ENSP00000365280,9606.ENSP00000370253,9606.ENSP00000381607,…	TGFB1,CCND1,EGR1,HOXA7,WNT5A,STAT3,DNMT3A,DAXX,BIRC5,CTBP2,EZH2,DNMT3B,EIF4EBP1,SMAD4,ESR2,AR,ID1,NKX3-1,GSTP1,TNF,HDAC9,MACROH2A1,DICER1,TLE3,MYC,HNF1B
GO Process	GO:0010594	Regulation of endothelial cell migration	8	169	0.82	0.0017	9606.ENSP00000161559,9606.ENSP00000221930,9606.ENSP00000248553,9606.ENSP00000264634,9606.ENSP00000265171,9606.ENSP00000398698,9606.ENSP00000408617,9606.ENSP00000452786	CEACAM1,TGFB1,HSPB1,WNT5A,EGF,TNF,HDAC9,ITGB3
GO Process	GO:0012501	Programmed cell death	21	1084	0.43	0.0017	9606.ENSP00000162749,9606.ENSP00000221930,9606.ENSP00000226730,9606.ENSP00000256078,9606.ENSP00000263341,9606.ENSP00000264634,9606.ENSP00000264709,9606.ENSP00000266000,9606.ENSP00000290573,9606.ENSP00000301633,9606.ENSP00000302530,9606.ENSP00000337733,9606.ENSP00000361021,9606.ENSP00000362608,9606.ENSP00000370253,9606.ENSP00000381185,9606.ENSP00000398698,9606.ENSP00000437256,9606.ENSP00000478887,…	TNFRSF1A,TGFB1,IL2,KRAS,IL1B,WNT5A,DNMT3A,DAXX,HK2,BIRC5,BUB1,KLK5,PTEN,PIM1,NKX3-1,BCL2,TNF,DICER1,MYC,ADORA2A,HNF1B
GO Process	GO:0033628	Regulation of cell adhesion mediated by integrin	5	49	1.15	0.0017	9606.ENSP00000223095,9606.ENSP00000304283,9606.ENSP00000361850,9606.ENSP00000419446,9606.ENSP00000452786	SERPINE1,RAC3,PLAU,ADAM9,ITGB3
GO Process	GO:0043409	Negative regulation of MAPK cascade	8	168	0.82	0.0017	9606.ENSP00000263341,9606.ENSP00000266085,9606.ENSP00000301258,9606.ENSP00000341551,9606.ENSP00000361021,9606.ENSP00000366306,9606.ENSP00000381607,9606.ENSP00000478887	IL1B,TIMP3,PSCA,SMAD4,PTEN,SPRY2,GSTP1,MYC
GO Process	GO:0071704	Organic substance metabolic process	78	7522	0.16	0.0017	9606.ENSP00000005178,9606.ENSP00000157812,9606.ENSP00000161559,9606.ENSP00000162749,9606.ENSP00000205557,9606.ENSP00000219070,9606.ENSP00000219271,9606.ENSP00000221930,9606.ENSP00000225831,9606.ENSP00000226730,9606.ENSP00000227507,9606.ENSP00000246186,9606.ENSP00000256999,9606.ENSP00000262626,9606.ENSP00000263080,9606.ENSP00000263209,9606.ENSP00000263341,9606.ENSP00000264634,9606.ENSP00000264657,…	PDK4,PSMC4,CEACAM1,TNFRSF1A,ABCC6,MMP2,MMP15,TGFB1,CCL2,IL2,CCND1,MMP24,FOLH1,HPN,ASPA,DGCR8,IL1B,WNT5A,STAT3,DNMT3A,EGF,SLC22A3,ST14,MMP10,HK2,TFF1,TGM4,LMTK2,HPRT1,BIRC5,BUB1,INSR,FOS,ABCD2,GSTM1,KLK2,KLK3,EZH2,NOS2,DNMT3B,KLK5,MMP25,SMAD4,FN1,COL4A2,ABCG1,QKI,PSMB5,SCD,PTEN,ABCC10,PLAU,PIM1,AR,MMP26,AMACR,KLK14,IGF1,SPOP,SPP1,DDX17,BCL2,TMPRSS2,GSTP1,NEDD4L,CD44,TNF,LAMP2,HDAC9,ERG,GCNT1,ADAM9…
GO Process	GO:0071716	Leukotriene transport	3	7	1.77	0.0017	9606.ENSP00000205557,9606.ENSP00000361608,9606.ENSP00000494609	ABCC6,ABCC10,ABCC4
GO Process	GO:1904683	Regulation of metalloendopeptidase activity	3	7	1.77	0.0017	9606.ENSP00000264657,9606.ENSP00000266085,9606.ENSP00000367202	STAT3,TIMP3,RECK
GO Process	GO:0007568	Aging	8	172	0.81	0.0019	9606.ENSP00000167586,9606.ENSP00000219070,9606.ENSP00000221930,9606.ENSP00000264709,9606.ENSP00000306245,9606.ENSP00000341551,9606.ENSP00000353654,9606.ENSP00000376197	KRT14,MMP2,TGFB1,DNMT3A,FOS,SMAD4,COL4A2,TFRC
GO Process	GO:0046890	Regulation of lipid biosynthetic process	8	172	0.81	0.0019	9606.ENSP00000005178,9606.ENSP00000161559,9606.ENSP00000239938,9606.ENSP00000263341,9606.ENSP00000310688,9606.ENSP00000354995,9606.ENSP00000398698,9606.ENSP00000481728	PDK4,CEACAM1,EGR1,IL1B,ABCD2,ABCG1,TNF,ABCG4
GO Process	GO:0051153	Regulation of striated muscle cell differentiation	6	84	1.0	0.0019	9606.ENSP00000221930,9606.ENSP00000320147,9606.ENSP00000341551,9606.ENSP00000376637,9606.ENSP00000381185,9606.ENSP00000408617	TGFB1,EZH2,SMAD4,IGF1,BCL2,HDAC9
GO Process	GO:1902807	Negative regulation of cell cycle G1/S phase transition	6	84	1.0	0.0019	9606.ENSP00000225831,9606.ENSP00000227507,9606.ENSP00000320147,9606.ENSP00000361021,9606.ENSP00000370253,9606.ENSP00000381185	CCL2,CCND1,EZH2,PTEN,NKX3-1,BCL2
GO Process	GO:0007548	Sex differentiation	10	282	0.69	0.0020	9606.ENSP00000219070,9606.ENSP00000227507,9606.ENSP00000264634,9606.ENSP00000303830,9606.ENSP00000325120,9606.ENSP00000341551,9606.ENSP00000363822,9606.ENSP00000370253,9606.ENSP00000381185,9606.ENSP00000480291	MMP2,CCND1,WNT5A,INSR,PGR,SMAD4,AR,NKX3-1,BCL2,HNF1B
GO Process	GO:0008406	Gonad development	9	226	0.74	0.0020	9606.ENSP00000219070,9606.ENSP00000227507,9606.ENSP00000264634,9606.ENSP00000303830,9606.ENSP00000325120,9606.ENSP00000341551,9606.ENSP00000363822,9606.ENSP00000370253,9606.ENSP00000381185	MMP2,CCND1,WNT5A,INSR,PGR,SMAD4,AR,NKX3-1,BCL2
GO Process	GO:0009987	Cellular process	126	14826	0.07	0.0020	9606.ENSP00000005178,9606.ENSP00000157812,9606.ENSP00000161559,9606.ENSP00000162749,9606.ENSP00000167586,9606.ENSP00000205557,9606.ENSP00000219070,9606.ENSP00000219271,9606.ENSP00000221930,9606.ENSP00000223095,9606.ENSP00000225831,9606.ENSP00000226730,9606.ENSP00000227507,9606.ENSP00000239938,9606.ENSP00000241356,9606.ENSP00000242159,9606.ENSP00000246186,9606.ENSP00000248553,9606.ENSP00000252593,…	PDK4,PSMC4,CEACAM1,TNFRSF1A,KRT14,ABCC6,MMP2,MMP15,TGFB1,SERPINE1,CCL2,IL2,CCND1,EGR1,ADORA3,HOXA7,MMP24,HSPB1,BST2,GDF15,KRAS,FOLH1,ABCC9,NDC80,HPN,ASPA,DGCR8,IL1B,CDH3,WNT5A,STAT3,DNMT3A,EGF,DAXX,TIMP3,SLC22A3,ST14,MMP10,TIMP4,HK2,TFF1,LMTK2,HPRT1,BIRC5,BUB1,INSR,RAC3,ADORA2B,FOS,CXCL8,ABCD2,GSTM1,CTBP2,EZH2,TRPM8,PGR,NOS2,DNMT3B,EFNA5,KLK5,MMP25,THBS4,EIF4EBP1,SMAD4,ESR2,FN1,OPHN1,COL4A2,RAB25…
GO Process	GO:0019216	Regulation of lipid metabolic process	11	346	0.64	0.0021	9606.ENSP00000005178,9606.ENSP00000161559,9606.ENSP00000221930,9606.ENSP00000239938,9606.ENSP00000263341,9606.ENSP00000310688,9606.ENSP00000354995,9606.ENSP00000373364,9606.ENSP00000398698,9606.ENSP00000423563,9606.ENSP00000481728	PDK4,CEACAM1,TGFB1,EGR1,IL1B,ABCD2,ABCG1,GOLM1,TNF,MACROH2A1,ABCG4
GO Process	GO:0030879	Mammary gland development	7	128	0.88	0.0021	9606.ENSP00000221930,9606.ENSP00000227507,9606.ENSP00000264634,9606.ENSP00000265171,9606.ENSP00000290573,9606.ENSP00000325120,9606.ENSP00000363822	TGFB1,CCND1,WNT5A,EGF,HK2,PGR,AR
GO Process	GO:0060512	Prostate gland morphogenesis	4	25	1.35	0.0021	9606.ENSP00000219070,9606.ENSP00000363822,9606.ENSP00000370253,9606.ENSP00000372221	MMP2,AR,NKX3-1,SERPINB5
GO Process	GO:0071456	Cellular response to hypoxia	7	128	0.88	0.0021	9606.ENSP00000239938,9606.ENSP00000264709,9606.ENSP00000306245,9606.ENSP00000361021,9606.ENSP00000370253,9606.ENSP00000381185,9606.ENSP00000478887	EGR1,DNMT3A,FOS,PTEN,NKX3-1,BCL2,MYC
GO Process	GO:0009636	Response to toxic substance	9	229	0.74	0.0022	9606.ENSP00000264709,9606.ENSP00000306245,9606.ENSP00000311469,9606.ENSP00000362608,9606.ENSP00000381185,9606.ENSP00000381607,9606.ENSP00000398698,9606.ENSP00000478255,9606.ENSP00000498246	DNMT3A,FOS,GSTM1,PIM1,BCL2,GSTP1,TNF,ABCB1,ABCG2
GO Process	GO:0022008	Neurogenesis	23	1290	0.39	0.0022	9606.ENSP00000219070,9606.ENSP00000221930,9606.ENSP00000225831,9606.ENSP00000227507,9606.ENSP00000246186,9606.ENSP00000256078,9606.ENSP00000263080,9606.ENSP00000263341,9606.ENSP00000264634,9606.ENSP00000264657,9606.ENSP00000264709,9606.ENSP00000297293,9606.ENSP00000298556,9606.ENSP00000304283,9606.ENSP00000328777,9606.ENSP00000341551,9606.ENSP00000347710,9606.ENSP00000361021,9606.ENSP00000365280,…	MMP2,TGFB1,CCL2,CCND1,MMP24,KRAS,ASPA,IL1B,WNT5A,STAT3,DNMT3A,LMTK2,HPRT1,RAC3,EFNA5,SMAD4,OPHN1,PTEN,ID1,BCL2,TNF,DICER1,ADORA2A
GO Process	GO:0043170	Macromolecule metabolic process	64	5781	0.19	0.0022	9606.ENSP00000005178,9606.ENSP00000157812,9606.ENSP00000161559,9606.ENSP00000162749,9606.ENSP00000205557,9606.ENSP00000219070,9606.ENSP00000219271,9606.ENSP00000221930,9606.ENSP00000225831,9606.ENSP00000226730,9606.ENSP00000227507,9606.ENSP00000246186,9606.ENSP00000256999,9606.ENSP00000262626,9606.ENSP00000263209,9606.ENSP00000263341,9606.ENSP00000264634,9606.ENSP00000264657,9606.ENSP00000264709,…	PDK4,PSMC4,CEACAM1,TNFRSF1A,ABCC6,MMP2,MMP15,TGFB1,CCL2,IL2,CCND1,MMP24,FOLH1,HPN,DGCR8,IL1B,WNT5A,STAT3,DNMT3A,EGF,ST14,MMP10,TGM4,LMTK2,BIRC5,BUB1,INSR,FOS,KLK2,KLK3,EZH2,NOS2,DNMT3B,KLK5,MMP25,SMAD4,FN1,COL4A2,ABCG1,QKI,PSMB5,PTEN,PLAU,PIM1,AR,MMP26,KLK14,IGF1,SPOP,DDX17,BCL2,TMPRSS2,NEDD4L,CD44,TNF,LAMP2,HDAC9,ERG,GCNT1,ADAM9,RNF19A,DICER1,KLK15,KLK11
GO Process	GO:0048589	Developmental growth	12	412	0.61	0.0022	9606.ENSP00000221930,9606.ENSP00000264634,9606.ENSP00000320147,9606.ENSP00000328777,9606.ENSP00000341551,9606.ENSP00000361021,9606.ENSP00000363822,9606.ENSP00000366306,9606.ENSP00000376637,9606.ENSP00000381185,9606.ENSP00000480291,9606.ENSP00000480359	TGFB1,WNT5A,EZH2,EFNA5,SMAD4,PTEN,AR,SPRY2,IGF1,BCL2,HNF1B,PDLIM5
GO Process	GO:2001234	Negative regulation of apoptotic signaling pathway	9	230	0.73	0.0022	9606.ENSP00000223095,9606.ENSP00000248553,9606.ENSP00000263341,9606.ENSP00000363822,9606.ENSP00000376637,9606.ENSP00000381185,9606.ENSP00000381607,9606.ENSP00000398632,9606.ENSP00000398698	SERPINE1,HSPB1,IL1B,AR,IGF1,BCL2,GSTP1,CD44,TNF
GO Process	GO:0000902	Cell morphogenesis	16	708	0.5	0.0024	9606.ENSP00000221930,9606.ENSP00000264634,9606.ENSP00000278742,9606.ENSP00000297293,9606.ENSP00000298556,9606.ENSP00000328777,9606.ENSP00000341551,9606.ENSP00000346839,9606.ENSP00000347710,9606.ENSP00000354376,9606.ENSP00000361021,9606.ENSP00000363822,9606.ENSP00000381185,9606.ENSP00000437256,9606.ENSP00000452786,9606.ENSP00000480012	TGFB1,WNT5A,ST14,LMTK2,HPRT1,EFNA5,SMAD4,FN1,OPHN1,RAB25,PTEN,AR,BCL2,DICER1,ITGB3,ADORA2A
GO Process	GO:0032370	Positive regulation of lipid transport	6	89	0.97	0.0024	9606.ENSP00000263341,9606.ENSP00000354995,9606.ENSP00000370253,9606.ENSP00000378517,9606.ENSP00000467271,9606.ENSP00000481728	IL1B,ABCG1,NKX3-1,SPP1,ABCA8,ABCG4
GO Process	GO:0048565	Digestive tract development	7	131	0.87	0.0024	9606.ENSP00000221930,9606.ENSP00000264634,9606.ENSP00000306512,9606.ENSP00000381185,9606.ENSP00000391490,9606.ENSP00000398698,9606.ENSP00000480291	TGFB1,WNT5A,CXCL8,BCL2,AGR2,TNF,HNF1B
GO Process	GO:0006915	Apoptotic process	20	1041	0.43	0.0026	9606.ENSP00000162749,9606.ENSP00000221930,9606.ENSP00000226730,9606.ENSP00000256078,9606.ENSP00000263341,9606.ENSP00000264634,9606.ENSP00000264709,9606.ENSP00000266000,9606.ENSP00000290573,9606.ENSP00000301633,9606.ENSP00000302530,9606.ENSP00000361021,9606.ENSP00000362608,9606.ENSP00000370253,9606.ENSP00000381185,9606.ENSP00000398698,9606.ENSP00000437256,9606.ENSP00000478887,9606.ENSP00000480012,…	TNFRSF1A,TGFB1,IL2,KRAS,IL1B,WNT5A,DNMT3A,DAXX,HK2,BIRC5,BUB1,PTEN,PIM1,NKX3-1,BCL2,TNF,DICER1,MYC,ADORA2A,HNF1B
GO Process	GO:0006952	Defense response	24	1394	0.38	0.0026	9606.ENSP00000162749,9606.ENSP00000216361,9606.ENSP00000221930,9606.ENSP00000223095,9606.ENSP00000225831,9606.ENSP00000241356,9606.ENSP00000252593,9606.ENSP00000261200,9606.ENSP00000263341,9606.ENSP00000264634,9606.ENSP00000264657,9606.ENSP00000306245,9606.ENSP00000306512,9606.ENSP00000327251,9606.ENSP00000337816,9606.ENSP00000346839,9606.ENSP00000376197,9606.ENSP00000378517,9606.ENSP00000380033,…	TNFRSF1A,COCH,TGFB1,SERPINE1,CCL2,ADORA3,BST2,ABCC9,IL1B,WNT5A,STAT3,FOS,CXCL8,NOS2,MMP25,FN1,TFRC,SPP1,DDX17,BCL2,CD44,TNF,HDAC9,ADORA2A
GO Process	GO:0044419	Biological process involved in interspecies interaction between organisms	25	1490	0.37	0.0026	9606.ENSP00000162749,9606.ENSP00000216361,9606.ENSP00000221930,9606.ENSP00000223095,9606.ENSP00000225831,9606.ENSP00000248553,9606.ENSP00000252593,9606.ENSP00000261200,9606.ENSP00000262626,9606.ENSP00000263341,9606.ENSP00000264634,9606.ENSP00000287814,9606.ENSP00000303830,9606.ENSP00000306245,9606.ENSP00000306512,9606.ENSP00000310688,9606.ENSP00000327251,9606.ENSP00000346839,9606.ENSP00000376197,…	TNFRSF1A,COCH,TGFB1,SERPINE1,CCL2,HSPB1,BST2,ABCC9,HPN,IL1B,WNT5A,TIMP4,INSR,FOS,CXCL8,ABCD2,NOS2,FN1,TFRC,DDX17,BCL2,GSTP1,TNF,ADAM9,ITGB3
GO Process	GO:0070371	ERK1 and ERK2 cascade	5	55	1.1	0.0026	9606.ENSP00000265171,9606.ENSP00000341551,9606.ENSP00000366306,9606.ENSP00000376637,9606.ENSP00000478887	EGF,SMAD4,SPRY2,IGF1,MYC
GO Process	GO:0031347	Regulation of defense response	15	638	0.51	0.0027	9606.ENSP00000161559,9606.ENSP00000162749,9606.ENSP00000216361,9606.ENSP00000223095,9606.ENSP00000226730,9606.ENSP00000263341,9606.ENSP00000264634,9606.ENSP00000304501,9606.ENSP00000314151,9606.ENSP00000337733,9606.ENSP00000369753,9606.ENSP00000376637,9606.ENSP00000381607,9606.ENSP00000398698,9606.ENSP00000480012	CEACAM1,TNFRSF1A,COCH,SERPINE1,IL2,IL1B,WNT5A,ADORA2B,KLK3,KLK5,MMP26,IGF1,GSTP1,TNF,ADORA2A
GO Process	GO:0031349	Positive regulation of defense response	10	296	0.67	0.0027	9606.ENSP00000162749,9606.ENSP00000216361,9606.ENSP00000223095,9606.ENSP00000226730,9606.ENSP00000263341,9606.ENSP00000264634,9606.ENSP00000304501,9606.ENSP00000314151,9606.ENSP00000337733,9606.ENSP00000398698	TNFRSF1A,COCH,SERPINE1,IL2,IL1B,WNT5A,ADORA2B,KLK3,KLK5,TNF
GO Process	GO:0044770	Cell cycle phase transition	8	183	0.78	0.0027	9606.ENSP00000227507,9606.ENSP00000261597,9606.ENSP00000301633,9606.ENSP00000320147,9606.ENSP00000340691,9606.ENSP00000381185,9606.ENSP00000478255,9606.ENSP00000478887	CCND1,NDC80,BIRC5,EZH2,EIF4EBP1,BCL2,ABCB1,MYC
GO Process	GO:0045936	Negative regulation of phosphate metabolic process	12	424	0.59	0.0027	9606.ENSP00000161559,9606.ENSP00000221930,9606.ENSP00000226730,9606.ENSP00000248553,9606.ENSP00000263341,9606.ENSP00000264657,9606.ENSP00000361021,9606.ENSP00000366306,9606.ENSP00000381607,9606.ENSP00000398698,9606.ENSP00000423563,9606.ENSP00000480012	CEACAM1,TGFB1,IL2,HSPB1,IL1B,STAT3,PTEN,SPRY2,GSTP1,TNF,MACROH2A1,ADORA2A
GO Process	GO:0002702	Positive regulation of production of molecular mediator of immune response	7	135	0.86	0.0028	9606.ENSP00000221930,9606.ENSP00000226730,9606.ENSP00000263341,9606.ENSP00000264634,9606.ENSP00000314151,9606.ENSP00000337733,9606.ENSP00000376197	TGFB1,IL2,IL1B,WNT5A,KLK3,KLK5,TFRC
GO Process	GO:0002703	Regulation of leukocyte mediated immunity	9	239	0.72	0.0028	9606.ENSP00000161559,9606.ENSP00000221930,9606.ENSP00000226730,9606.ENSP00000252593,9606.ENSP00000263341,9606.ENSP00000304501,9606.ENSP00000327251,9606.ENSP00000376197,9606.ENSP00000398698	CEACAM1,TGFB1,IL2,BST2,IL1B,ADORA2B,NOS2,TFRC,TNF
GO Process	GO:0006355	Regulation of transcription, DNA-templated	44	3460	0.25	0.0028	9606.ENSP00000162749,9606.ENSP00000221930,9606.ENSP00000226730,9606.ENSP00000227507,9606.ENSP00000239938,9606.ENSP00000241356,9606.ENSP00000241463,9606.ENSP00000242159,9606.ENSP00000243108,9606.ENSP00000263341,9606.ENSP00000264634,9606.ENSP00000264657,9606.ENSP00000264709,9606.ENSP00000265171,9606.ENSP00000266000,9606.ENSP00000301633,9606.ENSP00000303830,9606.ENSP00000306245,9606.ENSP00000311825,…	TNFRSF1A,TGFB1,IL2,CCND1,EGR1,ADORA3,RASL11A,HOXA7,HOXC6,IL1B,WNT5A,STAT3,DNMT3A,EGF,DAXX,BIRC5,INSR,FOS,CTBP2,EZH2,PGR,DNMT3B,SMAD4,ESR2,PTEN,PIM1,AR,ID1,NKX3-1,TFRC,IGF1,SPP1,DDX17,TNF,HDAC9,ERG,ZNF154,MACROH2A1,DICER1,TLE3,MYC,ADORA2A,HNF1B,ABCG4
GO Process	GO:0014812	Muscle cell migration	4	28	1.3	0.0028	9606.ENSP00000339730,9606.ENSP00000361850,9606.ENSP00000381185,9606.ENSP00000452786	THBS4,PLAU,BCL2,ITGB3
GO Process	GO:0030509	BMP signaling pathway	6	92	0.96	0.0028	9606.ENSP00000221930,9606.ENSP00000239938,9606.ENSP00000252809,9606.ENSP00000264634,9606.ENSP00000341551,9606.ENSP00000465638	TGFB1,EGR1,GDF15,WNT5A,SMAD4,TMEM100
GO Process	GO:0031327	Negative regulation of cellular biosynthetic process	26	1592	0.36	0.0028	9606.ENSP00000161559,9606.ENSP00000221930,9606.ENSP00000227507,9606.ENSP00000239938,9606.ENSP00000242159,9606.ENSP00000264634,9606.ENSP00000264657,9606.ENSP00000264709,9606.ENSP00000266000,9606.ENSP00000301633,9606.ENSP00000311825,9606.ENSP00000320147,9606.ENSP00000328547,9606.ENSP00000340691,9606.ENSP00000341551,9606.ENSP00000343925,9606.ENSP00000363822,9606.ENSP00000365280,9606.ENSP00000370253,…	CEACAM1,TGFB1,CCND1,EGR1,HOXA7,WNT5A,STAT3,DNMT3A,DAXX,BIRC5,CTBP2,EZH2,DNMT3B,EIF4EBP1,SMAD4,ESR2,AR,ID1,NKX3-1,TNF,HDAC9,MACROH2A1,DICER1,TLE3,MYC,HNF1B
GO Process	GO:1900015	Regulation of cytokine production involved in inflammatory response	5	56	1.09	0.0028	9606.ENSP00000264657,9606.ENSP00000310688,9606.ENSP00000320147,9606.ENSP00000327251,9606.ENSP00000398698	STAT3,ABCD2,EZH2,NOS2,TNF
GO Process	GO:1900542	Regulation of purine nucleotide metabolic process	6	92	0.96	0.0028	9606.ENSP00000005178,9606.ENSP00000264657,9606.ENSP00000303830,9606.ENSP00000304501,9606.ENSP00000327251,9606.ENSP00000376637	PDK4,STAT3,INSR,ADORA2B,NOS2,IGF1
GO Process	GO:1901724	Positive regulation of cell proliferation involved in kidney development	3	9	1.67	0.0028	9606.ENSP00000239938,9606.ENSP00000452786,9606.ENSP00000478887	EGR1,ITGB3,MYC
GO Process	GO:0000122	Negative regulation of transcription by RNA polymerase II	19	971	0.43	0.0030	9606.ENSP00000221930,9606.ENSP00000227507,9606.ENSP00000239938,9606.ENSP00000242159,9606.ENSP00000264657,9606.ENSP00000264709,9606.ENSP00000311825,9606.ENSP00000320147,9606.ENSP00000328547,9606.ENSP00000341551,9606.ENSP00000343925,9606.ENSP00000363822,9606.ENSP00000365280,9606.ENSP00000398698,9606.ENSP00000408617,9606.ENSP00000423563,9606.ENSP00000437256,9606.ENSP00000478887,9606.ENSP00000480291	TGFB1,CCND1,EGR1,HOXA7,STAT3,DNMT3A,CTBP2,EZH2,DNMT3B,SMAD4,ESR2,AR,ID1,TNF,HDAC9,MACROH2A1,DICER1,MYC,HNF1B
GO Process	GO:0001936	Regulation of endothelial cell proliferation	7	138	0.85	0.0030	9606.ENSP00000225831,9606.ENSP00000264634,9606.ENSP00000264657,9606.ENSP00000265171,9606.ENSP00000339730,9606.ENSP00000398698,9606.ENSP00000452786	CCL2,WNT5A,STAT3,EGF,THBS4,TNF,ITGB3
GO Process	GO:1901987	Regulation of cell cycle phase transition	12	431	0.59	0.0030	9606.ENSP00000221930,9606.ENSP00000225831,9606.ENSP00000227507,9606.ENSP00000261597,9606.ENSP00000301633,9606.ENSP00000302530,9606.ENSP00000320147,9606.ENSP00000361021,9606.ENSP00000370253,9606.ENSP00000381185,9606.ENSP00000423563,9606.ENSP00000465075	TGFB1,CCL2,CCND1,NDC80,BIRC5,BUB1,EZH2,PTEN,NKX3-1,BCL2,MACROH2A1,SPC24
GO Process	GO:0042176	Regulation of protein catabolic process	11	367	0.62	0.0032	9606.ENSP00000157812,9606.ENSP00000263341,9606.ENSP00000264634,9606.ENSP00000266085,9606.ENSP00000287814,9606.ENSP00000327251,9606.ENSP00000341551,9606.ENSP00000347710,9606.ENSP00000398698,9606.ENSP00000419446,9606.ENSP00000428968	PSMC4,IL1B,WNT5A,TIMP3,TIMP4,NOS2,SMAD4,OPHN1,TNF,ADAM9,RNF19A
GO Process	GO:0032642	Regulation of chemokine production	6	96	0.94	0.0033	9606.ENSP00000239938,9606.ENSP00000263341,9606.ENSP00000264634,9606.ENSP00000304501,9606.ENSP00000381607,9606.ENSP00000398698	EGR1,IL1B,WNT5A,ADORA2B,GSTP1,TNF
GO Process	GO:0042326	Negative regulation of phosphorylation	11	368	0.62	0.0033	9606.ENSP00000161559,9606.ENSP00000221930,9606.ENSP00000226730,9606.ENSP00000248553,9606.ENSP00000263341,9606.ENSP00000264657,9606.ENSP00000361021,9606.ENSP00000366306,9606.ENSP00000381607,9606.ENSP00000423563,9606.ENSP00000480012	CEACAM1,TGFB1,IL2,HSPB1,IL1B,STAT3,PTEN,SPRY2,GSTP1,MACROH2A1,ADORA2A
GO Process	GO:0006807	Nitrogen compound metabolic process	70	6643	0.16	0.0034	9606.ENSP00000005178,9606.ENSP00000157812,9606.ENSP00000161559,9606.ENSP00000162749,9606.ENSP00000205557,9606.ENSP00000219070,9606.ENSP00000219271,9606.ENSP00000221930,9606.ENSP00000225831,9606.ENSP00000226730,9606.ENSP00000227507,9606.ENSP00000246186,9606.ENSP00000256999,9606.ENSP00000262626,9606.ENSP00000263080,9606.ENSP00000263209,9606.ENSP00000263341,9606.ENSP00000264634,9606.ENSP00000264657,…	PDK4,PSMC4,CEACAM1,TNFRSF1A,ABCC6,MMP2,MMP15,TGFB1,CCL2,IL2,CCND1,MMP24,FOLH1,HPN,ASPA,DGCR8,IL1B,WNT5A,STAT3,DNMT3A,EGF,SLC22A3,ST14,MMP10,HK2,TGM4,LMTK2,HPRT1,BIRC5,BUB1,INSR,FOS,GSTM1,KLK2,KLK3,EZH2,NOS2,DNMT3B,KLK5,MMP25,SMAD4,FN1,COL4A2,ABCG1,QKI,PSMB5,PTEN,PLAU,PIM1,AR,MMP26,KLK14,IGF1,SPOP,DDX17,BCL2,TMPRSS2,GSTP1,NEDD4L,CD44,LAMP2,HDAC9,ERG,GCNT1,ADAM9,RNF19A,DICER1,ABCA8,KLK15,KLK11
GO Process	GO:0045893	Positive regulation of transcription, DNA-templated	27	1710	0.34	0.0034	9606.ENSP00000162749,9606.ENSP00000221930,9606.ENSP00000226730,9606.ENSP00000239938,9606.ENSP00000241463,9606.ENSP00000242159,9606.ENSP00000263341,9606.ENSP00000264634,9606.ENSP00000264657,9606.ENSP00000265171,9606.ENSP00000266000,9606.ENSP00000303830,9606.ENSP00000306245,9606.ENSP00000311825,9606.ENSP00000325120,9606.ENSP00000341551,9606.ENSP00000343925,9606.ENSP00000362608,9606.ENSP00000363822,…	TNFRSF1A,TGFB1,IL2,EGR1,RASL11A,HOXA7,IL1B,WNT5A,STAT3,EGF,DAXX,INSR,FOS,CTBP2,PGR,SMAD4,ESR2,PIM1,AR,NKX3-1,IGF1,SPP1,DDX17,TNF,ERG,MYC,HNF1B
GO Process	GO:0045926	Negative regulation of growth	9	247	0.7	0.0034	9606.ENSP00000221930,9606.ENSP00000252593,9606.ENSP00000252809,9606.ENSP00000264634,9606.ENSP00000341551,9606.ENSP00000343925,9606.ENSP00000361021,9606.ENSP00000378517,9606.ENSP00000381185	TGFB1,BST2,GDF15,WNT5A,SMAD4,ESR2,PTEN,SPP1,BCL2
GO Process	GO:0050727	Regulation of inflammatory response	11	371	0.61	0.0034	9606.ENSP00000162749,9606.ENSP00000223095,9606.ENSP00000226730,9606.ENSP00000263341,9606.ENSP00000264634,9606.ENSP00000304501,9606.ENSP00000369753,9606.ENSP00000376637,9606.ENSP00000381607,9606.ENSP00000398698,9606.ENSP00000480012	TNFRSF1A,SERPINE1,IL2,IL1B,WNT5A,ADORA2B,MMP26,IGF1,GSTP1,TNF,ADORA2A
GO Process	GO:0097421	Liver regeneration	4	30	1.27	0.0035	9606.ENSP00000221930,9606.ENSP00000227507,9606.ENSP00000320147,9606.ENSP00000398698	TGFB1,CCND1,EZH2,TNF
GO Process	GO:1901889	Negative regulation of cell junction assembly	4	30	1.27	0.0035	9606.ENSP00000263341,9606.ENSP00000264634,9606.ENSP00000361021,9606.ENSP00000398698	IL1B,WNT5A,PTEN,TNF
GO Process	GO:0009894	Regulation of catabolic process	19	988	0.43	0.0036	9606.ENSP00000157812,9606.ENSP00000248553,9606.ENSP00000263341,9606.ENSP00000264634,9606.ENSP00000264657,9606.ENSP00000265171,9606.ENSP00000266085,9606.ENSP00000287814,9606.ENSP00000303830,9606.ENSP00000310688,9606.ENSP00000327251,9606.ENSP00000341551,9606.ENSP00000347710,9606.ENSP00000361021,9606.ENSP00000376637,9606.ENSP00000381185,9606.ENSP00000398698,9606.ENSP00000419446,9606.ENSP00000428968	PSMC4,HSPB1,IL1B,WNT5A,STAT3,EGF,TIMP3,TIMP4,INSR,ABCD2,NOS2,SMAD4,OPHN1,PTEN,IGF1,BCL2,TNF,ADAM9,RNF19A
GO Process	GO:0032755	Positive regulation of interleukin-6 production	6	98	0.93	0.0036	9606.ENSP00000263341,9606.ENSP00000264634,9606.ENSP00000264657,9606.ENSP00000304501,9606.ENSP00000327251,9606.ENSP00000398698	IL1B,WNT5A,STAT3,ADORA2B,NOS2,TNF
GO Process	GO:0048468	Cell development	27	1719	0.34	0.0036	9606.ENSP00000219070,9606.ENSP00000221930,9606.ENSP00000256078,9606.ENSP00000263080,9606.ENSP00000263341,9606.ENSP00000264634,9606.ENSP00000278742,9606.ENSP00000297293,9606.ENSP00000298556,9606.ENSP00000304283,9606.ENSP00000320147,9606.ENSP00000325120,9606.ENSP00000328777,9606.ENSP00000341551,9606.ENSP00000346839,9606.ENSP00000347710,9606.ENSP00000354376,9606.ENSP00000355094,9606.ENSP00000361021,…	MMP2,TGFB1,KRAS,ASPA,IL1B,WNT5A,ST14,LMTK2,HPRT1,RAC3,EZH2,PGR,EFNA5,SMAD4,FN1,OPHN1,RAB25,QKI,PTEN,AR,IGF1,BCL2,TNF,DICER1,ITGB3,ADORA2A,PDLIM5
GO Process	GO:0071347	Cellular response to interleukin-1	6	98	0.93	0.0036	9606.ENSP00000219070,9606.ENSP00000225831,9606.ENSP00000239938,9606.ENSP00000263341,9606.ENSP00000306512,9606.ENSP00000370253	MMP2,CCL2,EGR1,IL1B,CXCL8,NKX3-1
GO Process	GO:0009617	Response to bacterium	15	663	0.5	0.0037	9606.ENSP00000162749,9606.ENSP00000216361,9606.ENSP00000221930,9606.ENSP00000223095,9606.ENSP00000225831,9606.ENSP00000263341,9606.ENSP00000264634,9606.ENSP00000287814,9606.ENSP00000306245,9606.ENSP00000306512,9606.ENSP00000310688,9606.ENSP00000327251,9606.ENSP00000381607,9606.ENSP00000398698,9606.ENSP00000419446	TNFRSF1A,COCH,TGFB1,SERPINE1,CCL2,IL1B,WNT5A,TIMP4,FOS,CXCL8,ABCD2,NOS2,GSTP1,TNF,ADAM9
GO Process	GO:0022604	Regulation of cell morphogenesis	10	311	0.65	0.0037	9606.ENSP00000216361,9606.ENSP00000225831,9606.ENSP00000262626,9606.ENSP00000264634,9606.ENSP00000304283,9606.ENSP00000328777,9606.ENSP00000346839,9606.ENSP00000383199,9606.ENSP00000398632,9606.ENSP00000452786	COCH,CCL2,HPN,WNT5A,RAC3,EFNA5,FN1,NEDD4L,CD44,ITGB3
GO Process	GO:0007094	Mitotic spindle assembly checkpoint signaling	4	31	1.25	0.0038	9606.ENSP00000261597,9606.ENSP00000301633,9606.ENSP00000302530,9606.ENSP00000465075	NDC80,BIRC5,BUB1,SPC24
GO Process	GO:0007267	Cell-cell signaling	20	1079	0.41	0.0038	9606.ENSP00000226730,9606.ENSP00000227507,9606.ENSP00000252809,9606.ENSP00000256078,9606.ENSP00000263341,9606.ENSP00000264012,9606.ENSP00000264634,9606.ENSP00000304283,9606.ENSP00000311825,9606.ENSP00000320147,9606.ENSP00000325120,9606.ENSP00000327251,9606.ENSP00000343925,9606.ENSP00000361021,9606.ENSP00000363822,9606.ENSP00000367202,9606.ENSP00000452871,9606.ENSP00000480012,9606.ENSP00000480291,…	IL2,CCND1,GDF15,KRAS,IL1B,CDH3,WNT5A,RAC3,CTBP2,EZH2,PGR,NOS2,ESR2,PTEN,AR,RECK,TLE3,ADORA2A,HNF1B,ABCC4
GO Process	GO:0008584	Male gonad development	7	145	0.83	0.0038	9606.ENSP00000227507,9606.ENSP00000264634,9606.ENSP00000303830,9606.ENSP00000341551,9606.ENSP00000363822,9606.ENSP00000370253,9606.ENSP00000381185	CCND1,WNT5A,INSR,SMAD4,AR,NKX3-1,BCL2
GO Process	GO:0010039	Response to iron ion	4	31	1.25	0.0038	9606.ENSP00000227507,9606.ENSP00000291527,9606.ENSP00000376197,9606.ENSP00000381185	CCND1,TFF1,TFRC,BCL2
GO Process	GO:0032731	Positive regulation of interleukin-1 beta production	5	61	1.06	0.0038	9606.ENSP00000239938,9606.ENSP00000248553,9606.ENSP00000264634,9606.ENSP00000264657,9606.ENSP00000398698	EGR1,HSPB1,WNT5A,STAT3,TNF
GO Process	GO:0048598	Embryonic morphogenesis	14	590	0.52	0.0038	9606.ENSP00000219070,9606.ENSP00000219271,9606.ENSP00000221930,9606.ENSP00000242159,9606.ENSP00000262626,9606.ENSP00000264634,9606.ENSP00000278742,9606.ENSP00000341551,9606.ENSP00000346839,9606.ENSP00000353654,9606.ENSP00000366306,9606.ENSP00000367202,9606.ENSP00000452786,9606.ENSP00000480291	MMP2,MMP15,TGFB1,HOXA7,HPN,WNT5A,ST14,SMAD4,FN1,COL4A2,SPRY2,RECK,ITGB3,HNF1B
GO Process	GO:0048708	Astrocyte differentiation	5	61	1.06	0.0038	9606.ENSP00000256078,9606.ENSP00000263341,9606.ENSP00000264657,9606.ENSP00000398698,9606.ENSP00000480012	KRAS,IL1B,STAT3,TNF,ADORA2A
GO Process	GO:0050729	Positive regulation of inflammatory response	7	145	0.83	0.0038	9606.ENSP00000162749,9606.ENSP00000223095,9606.ENSP00000226730,9606.ENSP00000263341,9606.ENSP00000264634,9606.ENSP00000304501,9606.ENSP00000398698	TNFRSF1A,SERPINE1,IL2,IL1B,WNT5A,ADORA2B,TNF
GO Process	GO:0061180	Mammary gland epithelium development	5	61	1.06	0.0038	9606.ENSP00000221930,9606.ENSP00000227507,9606.ENSP00000264634,9606.ENSP00000325120,9606.ENSP00000363822	TGFB1,CCND1,WNT5A,PGR,AR
GO Process	GO:0043068	Positive regulation of programmed cell death	13	519	0.54	0.0040	9606.ENSP00000162749,9606.ENSP00000219070,9606.ENSP00000221930,9606.ENSP00000225831,9606.ENSP00000264634,9606.ENSP00000266085,9606.ENSP00000327251,9606.ENSP00000341551,9606.ENSP00000361021,9606.ENSP00000370253,9606.ENSP00000398698,9606.ENSP00000478887,9606.ENSP00000480012	TNFRSF1A,MMP2,TGFB1,CCL2,WNT5A,TIMP3,NOS2,SMAD4,PTEN,NKX3-1,TNF,MYC,ADORA2A
GO Process	GO:0071496	Cellular response to external stimulus	10	317	0.64	0.0042	9606.ENSP00000005178,9606.ENSP00000162749,9606.ENSP00000221930,9606.ENSP00000263341,9606.ENSP00000304501,9606.ENSP00000306245,9606.ENSP00000362608,9606.ENSP00000381185,9606.ENSP00000408411,9606.ENSP00000452786	PDK4,TNFRSF1A,TGFB1,IL1B,ADORA2B,FOS,PIM1,BCL2,LAMP2,ITGB3
GO Process	GO:0002694	Regulation of leukocyte activation	14	601	0.51	0.0045	9606.ENSP00000161559,9606.ENSP00000221930,9606.ENSP00000225831,9606.ENSP00000226730,9606.ENSP00000263341,9606.ENSP00000264634,9606.ENSP00000304501,9606.ENSP00000346839,9606.ENSP00000361021,9606.ENSP00000376197,9606.ENSP00000376637,9606.ENSP00000381185,9606.ENSP00000398698,9606.ENSP00000480012	CEACAM1,TGFB1,CCL2,IL2,IL1B,WNT5A,ADORA2B,FN1,PTEN,TFRC,IGF1,BCL2,TNF,ADORA2A
GO Process	GO:0002687	Positive regulation of leukocyte migration	7	151	0.81	0.0047	9606.ENSP00000221930,9606.ENSP00000223095,9606.ENSP00000264634,9606.ENSP00000306512,9606.ENSP00000339730,9606.ENSP00000398698,9606.ENSP00000452786	TGFB1,SERPINE1,WNT5A,CXCL8,THBS4,TNF,ITGB3
GO Process	GO:0022409	Positive regulation of cell-cell adhesion	10	322	0.63	0.0047	9606.ENSP00000221930,9606.ENSP00000225831,9606.ENSP00000226730,9606.ENSP00000263341,9606.ENSP00000264634,9606.ENSP00000376197,9606.ENSP00000376637,9606.ENSP00000398632,9606.ENSP00000398698,9606.ENSP00000415454	TGFB1,CCL2,IL2,IL1B,WNT5A,TFRC,IGF1,CD44,TNF,GCNT1
GO Process	GO:0014910	Regulation of smooth muscle cell migration	5	65	1.03	0.0048	9606.ENSP00000223095,9606.ENSP00000361850,9606.ENSP00000376637,9606.ENSP00000381185,9606.ENSP00000452786	SERPINE1,PLAU,IGF1,BCL2,ITGB3
GO Process	GO:0045935	Positive regulation of nucleobase-containing compound metabolic process	30	2056	0.31	0.0048	9606.ENSP00000162749,9606.ENSP00000221930,9606.ENSP00000226730,9606.ENSP00000239938,9606.ENSP00000241463,9606.ENSP00000242159,9606.ENSP00000263341,9606.ENSP00000264634,9606.ENSP00000264657,9606.ENSP00000265171,9606.ENSP00000266000,9606.ENSP00000303830,9606.ENSP00000304501,9606.ENSP00000306245,9606.ENSP00000311825,9606.ENSP00000325120,9606.ENSP00000327251,9606.ENSP00000341551,9606.ENSP00000343925,…	TNFRSF1A,TGFB1,IL2,EGR1,RASL11A,HOXA7,IL1B,WNT5A,STAT3,EGF,DAXX,INSR,ADORA2B,FOS,CTBP2,PGR,NOS2,SMAD4,ESR2,PIM1,AR,NKX3-1,TFRC,IGF1,SPP1,DDX17,TNF,ERG,MYC,HNF1B
GO Process	GO:1905330	Regulation of morphogenesis of an epithelium	5	65	1.03	0.0048	9606.ENSP00000221930,9606.ENSP00000264634,9606.ENSP00000265171,9606.ENSP00000363822,9606.ENSP00000398698	TGFB1,WNT5A,EGF,AR,TNF
GO Process	GO:0010035	Response to inorganic substance	13	532	0.53	0.0049	9606.ENSP00000205557,9606.ENSP00000219070,9606.ENSP00000227507,9606.ENSP00000264634,9606.ENSP00000264709,9606.ENSP00000266000,9606.ENSP00000291527,9606.ENSP00000306245,9606.ENSP00000320147,9606.ENSP00000376197,9606.ENSP00000381185,9606.ENSP00000419446,9606.ENSP00000480012	ABCC6,MMP2,CCND1,WNT5A,DNMT3A,DAXX,TFF1,FOS,EZH2,TFRC,BCL2,ADAM9,ADORA2A
GO Process	GO:0001933	Negative regulation of protein phosphorylation	10	326	0.63	0.0051	9606.ENSP00000161559,9606.ENSP00000221930,9606.ENSP00000226730,9606.ENSP00000248553,9606.ENSP00000263341,9606.ENSP00000361021,9606.ENSP00000366306,9606.ENSP00000381607,9606.ENSP00000423563,9606.ENSP00000480012	CEACAM1,TGFB1,IL2,HSPB1,IL1B,PTEN,SPRY2,GSTP1,MACROH2A1,ADORA2A
GO Process	GO:0006469	Negative regulation of protein kinase activity	8	206	0.73	0.0051	9606.ENSP00000161559,9606.ENSP00000248553,9606.ENSP00000263341,9606.ENSP00000361021,9606.ENSP00000366306,9606.ENSP00000381607,9606.ENSP00000423563,9606.ENSP00000480012	CEACAM1,HSPB1,IL1B,PTEN,SPRY2,GSTP1,MACROH2A1,ADORA2A
GO Process	GO:0031667	Response to nutrient levels	12	461	0.56	0.0051	9606.ENSP00000005178,9606.ENSP00000221930,9606.ENSP00000227507,9606.ENSP00000252809,9606.ENSP00000264709,9606.ENSP00000275300,9606.ENSP00000362608,9606.ENSP00000376197,9606.ENSP00000378517,9606.ENSP00000381185,9606.ENSP00000398698,9606.ENSP00000408411	PDK4,TGFB1,CCND1,GDF15,DNMT3A,SLC22A3,PIM1,TFRC,SPP1,BCL2,TNF,LAMP2
GO Process	GO:0010595	Positive regulation of endothelial cell migration	6	107	0.89	0.0052	9606.ENSP00000221930,9606.ENSP00000248553,9606.ENSP00000264634,9606.ENSP00000265171,9606.ENSP00000408617,9606.ENSP00000452786	TGFB1,HSPB1,WNT5A,EGF,HDAC9,ITGB3
GO Process	GO:0031099	Regeneration	7	154	0.8	0.0052	9606.ENSP00000219070,9606.ENSP00000221930,9606.ENSP00000227507,9606.ENSP00000320147,9606.ENSP00000376637,9606.ENSP00000381185,9606.ENSP00000398698	MMP2,TGFB1,CCND1,EZH2,IGF1,BCL2,TNF
GO Process	GO:1901654	Response to ketone	8	207	0.73	0.0052	9606.ENSP00000221930,9606.ENSP00000227507,9606.ENSP00000306245,9606.ENSP00000328777,9606.ENSP00000363822,9606.ENSP00000367608,9606.ENSP00000370253,9606.ENSP00000378517	TGFB1,CCND1,FOS,EFNA5,AR,CA9,NKX3-1,SPP1
GO Process	GO:0006869	Lipid transport	10	329	0.62	0.0054	9606.ENSP00000161559,9606.ENSP00000310688,9606.ENSP00000327251,9606.ENSP00000354995,9606.ENSP00000361608,9606.ENSP00000467271,9606.ENSP00000478255,9606.ENSP00000481728,9606.ENSP00000494609,9606.ENSP00000498246	CEACAM1,ABCD2,NOS2,ABCG1,ABCC10,ABCA8,ABCB1,ABCG4,ABCC4,ABCG2
GO Process	GO:0060251	Regulation of glial cell proliferation	4	35	1.2	0.0054	9606.ENSP00000256078,9606.ENSP00000263341,9606.ENSP00000398698,9606.ENSP00000437256	KRAS,IL1B,TNF,DICER1
GO Process	GO:0044238	Primary metabolic process	73	7156	0.15	0.0057	9606.ENSP00000005178,9606.ENSP00000157812,9606.ENSP00000161559,9606.ENSP00000162749,9606.ENSP00000205557,9606.ENSP00000219070,9606.ENSP00000219271,9606.ENSP00000221930,9606.ENSP00000225831,9606.ENSP00000226730,9606.ENSP00000227507,9606.ENSP00000246186,9606.ENSP00000256999,9606.ENSP00000262626,9606.ENSP00000263080,9606.ENSP00000263209,9606.ENSP00000264634,9606.ENSP00000264657,9606.ENSP00000264709,…	PDK4,PSMC4,CEACAM1,TNFRSF1A,ABCC6,MMP2,MMP15,TGFB1,CCL2,IL2,CCND1,MMP24,FOLH1,HPN,ASPA,DGCR8,WNT5A,STAT3,DNMT3A,EGF,ST14,MMP10,HK2,TFF1,TGM4,LMTK2,HPRT1,BIRC5,BUB1,INSR,FOS,ABCD2,GSTM1,KLK2,KLK3,EZH2,NOS2,DNMT3B,KLK5,MMP25,SMAD4,FN1,COL4A2,ABCG1,QKI,PSMB5,SCD,PTEN,PLAU,PIM1,AR,MMP26,AMACR,KLK14,IGF1,SPOP,SPP1,DDX17,BCL2,TMPRSS2,GSTP1,NEDD4L,TNF,LAMP2,HDAC9,ERG,GCNT1,ADAM9,RNF19A,DICER1,ABCA8,KLK1…
GO Process	GO:0051092	Positive regulation of NF-kappaB transcription factor activity	7	157	0.79	0.0057	9606.ENSP00000221930,9606.ENSP00000263341,9606.ENSP00000264634,9606.ENSP00000264657,9606.ENSP00000363822,9606.ENSP00000376197,9606.ENSP00000398698	TGFB1,IL1B,WNT5A,STAT3,AR,TFRC,TNF
GO Process	GO:1901990	Regulation of mitotic cell cycle phase transition	10	332	0.62	0.0057	9606.ENSP00000221930,9606.ENSP00000225831,9606.ENSP00000227507,9606.ENSP00000261597,9606.ENSP00000301633,9606.ENSP00000302530,9606.ENSP00000320147,9606.ENSP00000361021,9606.ENSP00000381185,9606.ENSP00000465075	TGFB1,CCL2,CCND1,NDC80,BIRC5,BUB1,EZH2,PTEN,BCL2,SPC24
GO Process	GO:0007417	Central nervous system development	19	1035	0.41	0.0059	9606.ENSP00000221930,9606.ENSP00000256078,9606.ENSP00000263080,9606.ENSP00000263341,9606.ENSP00000264634,9606.ENSP00000264657,9606.ENSP00000265171,9606.ENSP00000287814,9606.ENSP00000298556,9606.ENSP00000304283,9606.ENSP00000320147,9606.ENSP00000347710,9606.ENSP00000361021,9606.ENSP00000365280,9606.ENSP00000381185,9606.ENSP00000381607,9606.ENSP00000398698,9606.ENSP00000480012,9606.ENSP00000480291	TGFB1,KRAS,ASPA,IL1B,WNT5A,STAT3,EGF,TIMP4,HPRT1,RAC3,EZH2,OPHN1,PTEN,ID1,BCL2,GSTP1,TNF,ADORA2A,HNF1B
GO Process	GO:0014002	Astrocyte development	4	36	1.19	0.0059	9606.ENSP00000256078,9606.ENSP00000263341,9606.ENSP00000398698,9606.ENSP00000480012	KRAS,IL1B,TNF,ADORA2A
GO Process	GO:0032885	Regulation of polysaccharide biosynthetic process	4	36	1.19	0.0059	9606.ENSP00000221930,9606.ENSP00000265171,9606.ENSP00000303830,9606.ENSP00000376637	TGFB1,EGF,INSR,IGF1
GO Process	GO:0043568	Positive regulation of insulin-like growth factor receptor signaling pathway	3	13	1.51	0.0059	9606.ENSP00000264012,9606.ENSP00000363822,9606.ENSP00000376637	CDH3,AR,IGF1
GO Process	GO:0070663	Regulation of leukocyte proliferation	9	271	0.66	0.0059	9606.ENSP00000221930,9606.ENSP00000226730,9606.ENSP00000252593,9606.ENSP00000263341,9606.ENSP00000361021,9606.ENSP00000376197,9606.ENSP00000376637,9606.ENSP00000381185,9606.ENSP00000381607	TGFB1,IL2,BST2,IL1B,PTEN,TFRC,IGF1,BCL2,GSTP1
GO Process	GO:0070374	Positive regulation of ERK1 and ERK2 cascade	8	213	0.72	0.0061	9606.ENSP00000221930,9606.ENSP00000225831,9606.ENSP00000361021,9606.ENSP00000366306,9606.ENSP00000376637,9606.ENSP00000398632,9606.ENSP00000398698,9606.ENSP00000452786	TGFB1,CCL2,PTEN,SPRY2,IGF1,CD44,TNF,ITGB3
GO Process	GO:0009612	Response to mechanical stimulus	8	214	0.71	0.0062	9606.ENSP00000162749,9606.ENSP00000219070,9606.ENSP00000221930,9606.ENSP00000262626,9606.ENSP00000263341,9606.ENSP00000306245,9606.ENSP00000398698,9606.ENSP00000452786	TNFRSF1A,MMP2,TGFB1,HPN,IL1B,FOS,TNF,ITGB3
GO Process	GO:0019219	Regulation of nucleobase-containing compound metabolic process	48	4074	0.21	0.0062	9606.ENSP00000005178,9606.ENSP00000162749,9606.ENSP00000221930,9606.ENSP00000226730,9606.ENSP00000227507,9606.ENSP00000239938,9606.ENSP00000241356,9606.ENSP00000241463,9606.ENSP00000242159,9606.ENSP00000243108,9606.ENSP00000263341,9606.ENSP00000264634,9606.ENSP00000264657,9606.ENSP00000264709,9606.ENSP00000265171,9606.ENSP00000266000,9606.ENSP00000301633,9606.ENSP00000303830,9606.ENSP00000304501,…	PDK4,TNFRSF1A,TGFB1,IL2,CCND1,EGR1,ADORA3,RASL11A,HOXA7,HOXC6,IL1B,WNT5A,STAT3,DNMT3A,EGF,DAXX,BIRC5,INSR,ADORA2B,FOS,CTBP2,EZH2,PGR,NOS2,DNMT3B,SMAD4,ESR2,QKI,PTEN,PIM1,AR,ID1,NKX3-1,TFRC,IGF1,SPP1,DDX17,TNF,HDAC9,ERG,ZNF154,MACROH2A1,DICER1,TLE3,MYC,ADORA2A,HNF1B,ABCG4
GO Process	GO:0010874	Regulation of cholesterol efflux	4	37	1.18	0.0064	9606.ENSP00000265171,9606.ENSP00000354995,9606.ENSP00000467271,9606.ENSP00000481728	EGF,ABCG1,ABCA8,ABCG4
GO Process	GO:1903039	Positive regulation of leukocyte cell-cell adhesion	9	274	0.66	0.0064	9606.ENSP00000221930,9606.ENSP00000225831,9606.ENSP00000226730,9606.ENSP00000263341,9606.ENSP00000376197,9606.ENSP00000376637,9606.ENSP00000398632,9606.ENSP00000398698,9606.ENSP00000415454	TGFB1,CCL2,IL2,IL1B,TFRC,IGF1,CD44,TNF,GCNT1
GO Process	GO:0051962	Positive regulation of nervous system development	9	275	0.66	0.0065	9606.ENSP00000221930,9606.ENSP00000256078,9606.ENSP00000263080,9606.ENSP00000263341,9606.ENSP00000328777,9606.ENSP00000346839,9606.ENSP00000355751,9606.ENSP00000398698,9606.ENSP00000437256	TGFB1,KRAS,ASPA,IL1B,EFNA5,FN1,THBS2,TNF,DICER1
GO Process	GO:0032722	Positive regulation of chemokine production	5	71	0.99	0.0066	9606.ENSP00000239938,9606.ENSP00000263341,9606.ENSP00000264634,9606.ENSP00000304501,9606.ENSP00000398698	EGR1,IL1B,WNT5A,ADORA2B,TNF
GO Process	GO:0051897	Positive regulation of protein kinase B signaling	6	113	0.87	0.0066	9606.ENSP00000221930,9606.ENSP00000252809,9606.ENSP00000265171,9606.ENSP00000303830,9606.ENSP00000366306,9606.ENSP00000398698	TGFB1,GDF15,EGF,INSR,SPRY2,TNF
GO Process	GO:0000904	Cell morphogenesis involved in differentiation	13	554	0.51	0.0068	9606.ENSP00000264634,9606.ENSP00000278742,9606.ENSP00000297293,9606.ENSP00000298556,9606.ENSP00000328777,9606.ENSP00000341551,9606.ENSP00000346839,9606.ENSP00000347710,9606.ENSP00000354376,9606.ENSP00000361021,9606.ENSP00000363822,9606.ENSP00000381185,9606.ENSP00000452786	WNT5A,ST14,LMTK2,HPRT1,EFNA5,SMAD4,FN1,OPHN1,RAB25,PTEN,AR,BCL2,ITGB3
GO Process	GO:0051130	Positive regulation of cellular component organization	19	1049	0.4	0.0068	9606.ENSP00000221930,9606.ENSP00000223095,9606.ENSP00000252809,9606.ENSP00000263341,9606.ENSP00000264634,9606.ENSP00000265171,9606.ENSP00000303830,9606.ENSP00000320147,9606.ENSP00000328777,9606.ENSP00000346839,9606.ENSP00000355751,9606.ENSP00000363822,9606.ENSP00000365280,9606.ENSP00000376197,9606.ENSP00000376637,9606.ENSP00000383199,9606.ENSP00000398698,9606.ENSP00000419446,9606.ENSP00000423563	TGFB1,SERPINE1,GDF15,IL1B,WNT5A,EGF,INSR,EZH2,EFNA5,FN1,THBS2,AR,ID1,TFRC,IGF1,NEDD4L,TNF,ADAM9,MACROH2A1
GO Process	GO:0042552	Myelination	6	114	0.86	0.0069	9606.ENSP00000221930,9606.ENSP00000263080,9606.ENSP00000310688,9606.ENSP00000355094,9606.ENSP00000361021,9606.ENSP00000437256	TGFB1,ASPA,ABCD2,QKI,PTEN,DICER1
GO Process	GO:0010827	Regulation of glucose transmembrane transport	5	73	0.98	0.0073	9606.ENSP00000263341,9606.ENSP00000290573,9606.ENSP00000303830,9606.ENSP00000376637,9606.ENSP00000398698	IL1B,HK2,INSR,IGF1,TNF
GO Process	GO:0051252	Regulation of RNA metabolic process	45	3759	0.22	0.0074	9606.ENSP00000162749,9606.ENSP00000221930,9606.ENSP00000226730,9606.ENSP00000227507,9606.ENSP00000239938,9606.ENSP00000241356,9606.ENSP00000241463,9606.ENSP00000242159,9606.ENSP00000243108,9606.ENSP00000263341,9606.ENSP00000264634,9606.ENSP00000264657,9606.ENSP00000264709,9606.ENSP00000265171,9606.ENSP00000266000,9606.ENSP00000301633,9606.ENSP00000303830,9606.ENSP00000306245,9606.ENSP00000311825,…	TNFRSF1A,TGFB1,IL2,CCND1,EGR1,ADORA3,RASL11A,HOXA7,HOXC6,IL1B,WNT5A,STAT3,DNMT3A,EGF,DAXX,BIRC5,INSR,FOS,CTBP2,EZH2,PGR,DNMT3B,SMAD4,ESR2,QKI,PTEN,PIM1,AR,ID1,NKX3-1,TFRC,IGF1,SPP1,DDX17,TNF,HDAC9,ERG,ZNF154,MACROH2A1,DICER1,TLE3,MYC,ADORA2A,HNF1B,ABCG4
GO Process	GO:0030307	Positive regulation of cell growth	7	166	0.77	0.0075	9606.ENSP00000226730,9606.ENSP00000262626,9606.ENSP00000328777,9606.ENSP00000346839,9606.ENSP00000376637,9606.ENSP00000381185,9606.ENSP00000383199	IL2,HPN,EFNA5,FN1,IGF1,BCL2,NEDD4L
GO Process	GO:0031663	Lipopolysaccharide-mediated signaling pathway	4	39	1.15	0.0075	9606.ENSP00000221930,9606.ENSP00000225831,9606.ENSP00000263341,9606.ENSP00000398698	TGFB1,CCL2,IL1B,TNF
GO Process	GO:0044060	Regulation of endocrine process	4	39	1.15	0.0075	9606.ENSP00000341551,9606.ENSP00000370253,9606.ENSP00000378517,9606.ENSP00000380153	SMAD4,NKX3-1,SPP1,OR51E2
GO Process	GO:0051896	Regulation of protein kinase B signaling	7	166	0.77	0.0075	9606.ENSP00000221930,9606.ENSP00000252809,9606.ENSP00000265171,9606.ENSP00000303830,9606.ENSP00000361021,9606.ENSP00000366306,9606.ENSP00000398698	TGFB1,GDF15,EGF,INSR,PTEN,SPRY2,TNF
GO Process	GO:0071715	Icosanoid transport	4	39	1.15	0.0075	9606.ENSP00000205557,9606.ENSP00000327251,9606.ENSP00000361608,9606.ENSP00000494609	ABCC6,NOS2,ABCC10,ABCC4
GO Process	GO:0014909	Smooth muscle cell migration	3	15	1.44	0.0080	9606.ENSP00000361850,9606.ENSP00000381185,9606.ENSP00000452786	PLAU,BCL2,ITGB3
GO Process	GO:0034116	Positive regulation of heterotypic cell-cell adhesion	3	15	1.44	0.0080	9606.ENSP00000263341,9606.ENSP00000398632,9606.ENSP00000398698	IL1B,CD44,TNF
GO Process	GO:0071677	Positive regulation of mononuclear cell migration	5	75	0.97	0.0080	9606.ENSP00000221930,9606.ENSP00000223095,9606.ENSP00000264634,9606.ENSP00000398698,9606.ENSP00000452786	TGFB1,SERPINE1,WNT5A,TNF,ITGB3
GO Process	GO:2000134	Negative regulation of G1/S transition of mitotic cell cycle	5	75	0.97	0.0080	9606.ENSP00000225831,9606.ENSP00000227507,9606.ENSP00000320147,9606.ENSP00000361021,9606.ENSP00000381185	CCL2,CCND1,EZH2,PTEN,BCL2
GO Process	GO:0045944	Positive regulation of transcription by RNA polymerase II	21	1250	0.37	0.0082	9606.ENSP00000162749,9606.ENSP00000221930,9606.ENSP00000226730,9606.ENSP00000239938,9606.ENSP00000242159,9606.ENSP00000263341,9606.ENSP00000264634,9606.ENSP00000264657,9606.ENSP00000306245,9606.ENSP00000311825,9606.ENSP00000325120,9606.ENSP00000341551,9606.ENSP00000343925,9606.ENSP00000363822,9606.ENSP00000370253,9606.ENSP00000376637,9606.ENSP00000380033,9606.ENSP00000398698,9606.ENSP00000414150,…	TNFRSF1A,TGFB1,IL2,EGR1,HOXA7,IL1B,WNT5A,STAT3,FOS,CTBP2,PGR,SMAD4,ESR2,AR,NKX3-1,IGF1,DDX17,TNF,ERG,MYC,HNF1B
GO Process	GO:0010557	Positive regulation of macromolecule biosynthetic process	28	1935	0.3	0.0085	9606.ENSP00000162749,9606.ENSP00000221930,9606.ENSP00000225831,9606.ENSP00000226730,9606.ENSP00000239938,9606.ENSP00000241463,9606.ENSP00000242159,9606.ENSP00000263341,9606.ENSP00000264634,9606.ENSP00000264657,9606.ENSP00000265171,9606.ENSP00000266000,9606.ENSP00000303830,9606.ENSP00000306245,9606.ENSP00000311825,9606.ENSP00000325120,9606.ENSP00000341551,9606.ENSP00000343925,9606.ENSP00000362608,…	TNFRSF1A,TGFB1,CCL2,IL2,EGR1,RASL11A,HOXA7,IL1B,WNT5A,STAT3,EGF,DAXX,INSR,FOS,CTBP2,PGR,SMAD4,ESR2,PIM1,AR,NKX3-1,IGF1,SPP1,DDX17,TNF,ERG,MYC,HNF1B
GO Process	GO:0048762	Mesenchymal cell differentiation	7	170	0.76	0.0085	9606.ENSP00000221930,9606.ENSP00000264634,9606.ENSP00000341551,9606.ENSP00000346839,9606.ENSP00000380033,9606.ENSP00000381185,9606.ENSP00000465638	TGFB1,WNT5A,SMAD4,FN1,DDX17,BCL2,TMEM100
GO Process	GO:0050769	Positive regulation of neurogenesis	8	227	0.69	0.0086	9606.ENSP00000221930,9606.ENSP00000256078,9606.ENSP00000263080,9606.ENSP00000263341,9606.ENSP00000328777,9606.ENSP00000346839,9606.ENSP00000398698,9606.ENSP00000437256	TGFB1,KRAS,ASPA,IL1B,EFNA5,FN1,TNF,DICER1
GO Process	GO:0007162	Negative regulation of cell adhesion	9	289	0.64	0.0087	9606.ENSP00000161559,9606.ENSP00000219070,9606.ENSP00000221930,9606.ENSP00000223095,9606.ENSP00000226730,9606.ENSP00000242159,9606.ENSP00000328777,9606.ENSP00000361021,9606.ENSP00000480012	CEACAM1,MMP2,TGFB1,SERPINE1,IL2,HOXA7,EFNA5,PTEN,ADORA2A
GO Process	GO:0035272	Exocrine system development	4	41	1.13	0.0087	9606.ENSP00000221930,9606.ENSP00000303830,9606.ENSP00000370253,9606.ENSP00000398698	TGFB1,INSR,NKX3-1,TNF
GO Process	GO:0042304	Regulation of fatty acid biosynthetic process	4	41	1.13	0.0087	9606.ENSP00000005178,9606.ENSP00000161559,9606.ENSP00000263341,9606.ENSP00000310688	PDK4,CEACAM1,IL1B,ABCD2
GO Process	GO:0060599	Lateral sprouting involved in mammary gland duct morphogenesis	2	2	2.14	0.0087	9606.ENSP00000264634,9606.ENSP00000363822	WNT5A,AR
GO Process	GO:0002891	Positive regulation of immunoglobulin mediated immune response	4	42	1.12	0.0092	9606.ENSP00000221930,9606.ENSP00000226730,9606.ENSP00000376197,9606.ENSP00000398698	TGFB1,IL2,TFRC,TNF
GO Process	GO:0033273	Response to vitamin	5	78	0.95	0.0092	9606.ENSP00000221930,9606.ENSP00000227507,9606.ENSP00000264709,9606.ENSP00000362608,9606.ENSP00000378517	TGFB1,CCND1,DNMT3A,PIM1,SPP1
GO Process	GO:0033574	Response to testosterone	4	42	1.12	0.0092	9606.ENSP00000363822,9606.ENSP00000367608,9606.ENSP00000370253,9606.ENSP00000378517	AR,CA9,NKX3-1,SPP1
GO Process	GO:0044772	Mitotic cell cycle phase transition	7	173	0.75	0.0092	9606.ENSP00000227507,9606.ENSP00000301633,9606.ENSP00000320147,9606.ENSP00000340691,9606.ENSP00000381185,9606.ENSP00000478255,9606.ENSP00000478887	CCND1,BIRC5,EZH2,EIF4EBP1,BCL2,ABCB1,MYC
GO Process	GO:0051179	Localization	51	4512	0.2	0.0092	9606.ENSP00000161559,9606.ENSP00000162749,9606.ENSP00000205557,9606.ENSP00000221930,9606.ENSP00000227507,9606.ENSP00000248553,9606.ENSP00000261200,9606.ENSP00000261597,9606.ENSP00000262626,9606.ENSP00000263341,9606.ENSP00000264634,9606.ENSP00000264657,9606.ENSP00000275300,9606.ENSP00000290573,9606.ENSP00000297293,9606.ENSP00000301633,9606.ENSP00000303830,9606.ENSP00000304501,9606.ENSP00000306512,…	CEACAM1,TNFRSF1A,ABCC6,TGFB1,CCND1,HSPB1,ABCC9,NDC80,HPN,IL1B,WNT5A,STAT3,SLC22A3,HK2,LMTK2,BIRC5,INSR,ADORA2B,CXCL8,ABCD2,CTBP2,EZH2,TRPM8,NOS2,OPHN1,RAB25,ABCG1,QKI,KCNA3,ABCC10,ID1,SPRY2,CA9,TFRC,BCL2,TMPRSS2,GSTP1,NEDD4L,AGR2,TNF,LAMP2,MACROH2A1,ITGB3,ABCA8,ABCB1,MYC,ADORA2A,HNF1B,ABCG4,ABCC4,ABCG2
GO Process	GO:0060602	Branch elongation of an epithelium	3	16	1.42	0.0092	9606.ENSP00000221930,9606.ENSP00000264634,9606.ENSP00000366306	TGFB1,WNT5A,SPRY2
GO Process	GO:1903140	Regulation of establishment of endothelial barrier	3	16	1.42	0.0092	9606.ENSP00000162749,9606.ENSP00000263341,9606.ENSP00000398698	TNFRSF1A,IL1B,TNF
GO Process	GO:1903799	Negative regulation of miRNA maturation	3	16	1.42	0.0092	9606.ENSP00000221930,9606.ENSP00000264657,9606.ENSP00000398698	TGFB1,STAT3,TNF
GO Process	GO:2000345	Regulation of hepatocyte proliferation	3	16	1.42	0.0092	9606.ENSP00000161559,9606.ENSP00000262626,9606.ENSP00000398698	CEACAM1,HPN,TNF
GO Process	GO:0002698	Negative regulation of immune effector process	6	123	0.83	0.0094	9606.ENSP00000161559,9606.ENSP00000221930,9606.ENSP00000226730,9606.ENSP00000252593,9606.ENSP00000398698,9606.ENSP00000498879	CEACAM1,TGFB1,IL2,BST2,TNF,CD59
GO Process	GO:0002761	Regulation of myeloid leukocyte differentiation	6	123	0.83	0.0094	9606.ENSP00000161559,9606.ENSP00000221930,9606.ENSP00000242159,9606.ENSP00000306245,9606.ENSP00000398698,9606.ENSP00000478887	CEACAM1,TGFB1,HOXA7,FOS,TNF,MYC
[truncated: 1,199 more rows]

[truncated: 2 more sheets: Sheet S11. Network nodes, Sheet S12. Network edges]
